# Supplementary material for: Engineering chirality at wafer scale with ordered carbon nanotube architectures
Source: Nat Commun. 2023 Nov 15;14:7380. doi: 10.1038/s41467-023-43199-x (PMC10651894; doi:10.1038/s41467-023-43199-x)
Supplement: Supplementary file 6 — Source Data [file 41467_2023_43199_MOESM6_ESM.xlsx]

## Sheet: Fig.1b
x (um)	z (nm)
0.0687	0.162674
0.1469	0.1924
0.225	0.674985
0.3031	0.0816889
0.3812	-0.188553
0.4594	0.0233047
0.5375	0.168188
0.6156	-0.431403
0.6937	-0.779072
0.7719	-2.00967
0.85	0.0742729
0.9281	0.444029
1.0062	0.230472
1.0844	1.42153
1.1625	14.0508
1.2406	15.0444
1.3187	14.5967
1.3969	15.3365
1.475	14.8257
1.5531	14.2208
1.6312	15.7285
1.7094	14.03
1.7875	15.7753
1.8656	14.4789
1.9437	14.5088
2.0219	14.0006
2.1	15.5392
2.1781	15.2747
2.2562	14.8541
2.3344	16.0384
2.4125	16.6035
2.4906	17.6539

## Sheet: Fig.1c
Energy (eV)	Parallel Attenuation	Perpendicular Attenuation
1.12894	0.254	0.1542
1.12996	0.254333	0.1542
1.13099	0.2548	0.1542
1.13203	0.2554	0.1542
1.13306	0.256	0.1544
1.1341	0.2566	0.1546
1.13513	0.2572	0.1548
1.13617	0.2578	0.155
1.13721	0.2582	0.1552
1.13826	0.2586	0.1552
1.1393	0.259	0.1552
1.14035	0.2594	0.1552
1.1414	0.2598	0.1552
1.14245	0.2602	0.1552
1.1435	0.2608	0.1552
1.14456	0.2612	0.1552
1.14561	0.2618	0.1552
1.14667	0.2622	0.1552
1.14773	0.2626	0.1552
1.1488	0.263	0.1552
1.14986	0.2634	0.1554
1.15093	0.2638	0.1556
1.152	0.2642	0.1558
1.15307	0.2648	0.156
1.15414	0.2652	0.1562
1.15521	0.2658	0.1562
1.15629	0.2662	0.1562
1.15737	0.2668	0.1562
1.15845	0.2672	0.1562
1.15953	0.2678	0.1562
1.16062	0.2684	0.1562
1.1617	0.269	0.1562
1.16279	0.2696	0.1562
1.16388	0.2702	0.1562
1.16498	0.2708	0.1562
1.16607	0.2712	0.1562
1.16717	0.2718	0.1562
1.16827	0.2722	0.1562
1.16937	0.2728	0.1562
1.17047	0.2734	0.1564
1.17158	0.274	0.1566
1.17268	0.2746	0.1568
1.17379	0.2752	0.157
1.17491	0.2758	0.1572
1.17602	0.2762	0.1572
1.17713	0.2768	0.1572
1.17825	0.2772	0.1572
1.17937	0.2778	0.1572
1.1805	0.2782	0.1572
1.18162	0.2788	0.1572
1.18275	0.2792	0.1572
1.18387	0.2798	0.1572
1.18501	0.2802	0.1572
1.18614	0.2806	0.1572
1.18727	0.281	0.1572
1.18841	0.2814	0.1574
1.18955	0.2818	0.1576
1.19069	0.2822	0.1578
1.19184	0.2826	0.158
1.19298	0.283	0.1582
1.19413	0.2834	0.1582
1.19528	0.2836	0.1582
1.19643	0.2838	0.1582
1.19759	0.284	0.1582
1.19874	0.2842	0.1582
1.1999	0.2844	0.1582
1.20107	0.2846	0.1582
1.20223	0.2848	0.1582
1.2034	0.285	0.1582
1.20456	0.285	0.1582
1.20573	0.285	0.1582
1.20691	0.285	0.1582
1.20808	0.285	0.1582
1.20926	0.285	0.1584
1.21044	0.285	0.1586
1.21162	0.285	0.1588
1.21281	0.285	0.159
1.21399	0.2848	0.1592
1.21518	0.2846	0.1592
1.21637	0.2844	0.1592
1.21757	0.2842	0.1592
1.21876	0.2838	0.1592
1.21996	0.2836	0.1592
1.22116	0.2834	0.1592
1.22236	0.2832	0.1592
1.22357	0.2828	0.1592
1.22478	0.2826	0.1592
1.22599	0.2822	0.1592
1.2272	0.2818	0.1592
1.22842	0.2812	0.1592
1.22963	0.2808	0.1592
1.23085	0.2804	0.1592
1.23208	0.28	0.1592
1.2333	0.2794	0.1592
1.23453	0.279	0.1592
1.23576	0.2784	0.1592
1.23699	0.2778	0.1592
1.23822	0.2772	0.1592
1.23946	0.2768	0.1592
1.2407	0.2762	0.1592
1.24194	0.2756	0.1592
1.24319	0.275	0.1592
1.24443	0.2744	0.1592
1.24568	0.2738	0.1592
1.24693	0.2732	0.1592
1.24819	0.2726	0.1592
1.24945	0.2718	0.1592
1.25071	0.2712	0.159
1.25197	0.2704	0.1588
1.25323	0.2696	0.1586
1.2545	0.269	0.1584
1.25577	0.2684	0.1582
1.25704	0.2676	0.1582
1.25832	0.267	0.1582
1.25959	0.2664	0.1582
1.26087	0.2656	0.1582
1.26216	0.265	0.1582
1.26344	0.2644	0.1582
1.26473	0.2636	0.1582
1.26602	0.263	0.1582
1.26731	0.2624	0.1582
1.26861	0.2616	0.1582
1.26991	0.261	0.1582
1.27121	0.2604	0.1582
1.27251	0.2598	0.1582
1.27382	0.2592	0.1582
1.27513	0.2586	0.1582
1.27644	0.258	0.1582
1.27776	0.2574	0.1582
1.27907	0.2568	0.1582
1.28039	0.2562	0.1582
1.28172	0.2558	0.1582
1.28304	0.2552	0.158
1.28437	0.2548	0.1578
1.2857	0.2542	0.1576
1.28703	0.2538	0.1574
1.28837	0.2532	0.1572
1.28971	0.2528	0.1572
1.29105	0.2522	0.1572
1.2924	0.2518	0.1572
1.29374	0.2512	0.1572
1.29509	0.2506	0.1572
1.29645	0.25	0.1572
1.2978	0.2494	0.1572
1.29916	0.2488	0.1572
1.30052	0.2482	0.1572
1.30189	0.2478	0.1572
1.30326	0.2472	0.1572
1.30463	0.2468	0.1572
1.306	0.2462	0.1572
1.30738	0.2456	0.1572
1.30876	0.245	0.1572
1.31014	0.2444	0.1572
1.31152	0.2438	0.1572
1.31291	0.2432	0.1572
1.3143	0.2428	0.1572
1.31569	0.2422	0.1572
1.31709	0.2416	0.1572
1.31849	0.241	0.1572
1.31989	0.2404	0.1572
1.3213	0.2396	0.1572
1.32271	0.239	0.157
1.32412	0.2384	0.1568
1.32553	0.2376	0.1566
1.32695	0.237	0.1564
1.32837	0.2364	0.1562
1.3298	0.2356	0.1562
1.33122	0.235	0.1562
1.33265	0.2344	0.1562
1.33409	0.2336	0.1562
1.33552	0.233	0.1562
1.33696	0.2324	0.1562
1.3384	0.2316	0.1562
1.33985	0.231	0.1562
1.3413	0.2304	0.1562
1.34275	0.2296	0.1562
1.3442	0.229	0.1562
1.34566	0.2284	0.1562
1.34712	0.2276	0.1562
1.34859	0.227	0.1562
1.35005	0.2264	0.1562
1.35153	0.2258	0.1562
1.353	0.2252	0.1562
1.35448	0.2246	0.1562
1.35596	0.224	0.1562
1.35744	0.2234	0.1562
1.35893	0.2228	0.1562
1.36042	0.2222	0.156
1.36191	0.2218	0.1558
1.36341	0.2212	0.1558
1.36491	0.2206	0.1556
1.36641	0.22	0.1556
1.36792	0.2194	0.1558
1.36943	0.2188	0.156
1.37094	0.2182	0.156
1.37246	0.2178	0.156
1.37398	0.2172	0.1558
1.3755	0.2168	0.1556
1.37703	0.2162	0.1554
1.37856	0.2158	0.1552
1.38009	0.2152	0.1552
1.38163	0.2148	0.1552
1.38317	0.2142	0.1552
1.38471	0.2138	0.1552
1.38626	0.2134	0.1552
1.38781	0.213	0.1552
1.38936	0.2126	0.1552
1.39092	0.2122	0.1552
1.39248	0.2118	0.1552
1.39405	0.2114	0.1552
1.39561	0.211	0.1552
1.39718	0.2106	0.1552
1.39876	0.2104	0.1552
1.40034	0.2102	0.1552
1.40192	0.2098	0.1552
1.40351	0.2096	0.1552
1.4051	0.2094	0.1552
1.40669	0.209	0.1552
1.40829	0.2086	0.155
1.40989	0.2084	0.155
1.41149	0.2082	0.155
1.4131	0.2078	0.155
1.41471	0.2076	0.155
1.41632	0.2074	0.1552
1.41794	0.2072	0.1552
1.41957	0.2068	0.155
1.42119	0.2066	0.155
1.42282	0.2064	0.155
1.42445	0.2062	0.155
1.42609	0.206	0.155
1.42773	0.206	0.1552
1.42938	0.2058	0.1552
1.43103	0.2056	0.155
1.43268	0.2054	0.1548
1.43434	0.2052	0.1546
1.436	0.205	0.1544
1.43766	0.2048	0.1542
1.43933	0.2046	0.1542
1.441	0.2044	0.1544
1.44267	0.2042	0.1544
1.44435	0.204	0.1544
1.44604	0.204	0.1544
1.44772	0.204	0.1544
1.44942	0.204	0.1542
1.45111	0.204	0.1542
1.45281	0.2038	0.1542
1.45451	0.2036	0.1542
1.45622	0.2034	0.1542
1.45793	0.2032	0.1542
1.45965	0.203	0.1542
1.46137	0.203	0.1542
1.46309	0.203	0.1542
1.46482	0.203	0.1542
1.46655	0.203	0.1542
1.46828	0.203	0.1542
1.47002	0.203	0.1544
1.47177	0.203	0.1546
1.47352	0.203	0.1548
1.47527	0.203	0.155
1.47702	0.203	0.1552
1.47878	0.203	0.1552
1.48055	0.203	0.1552
1.48232	0.203	0.1552
1.48409	0.203	0.1552
1.48587	0.203	0.1552
1.48765	0.2032	0.1552
1.48944	0.2034	0.1552
1.49123	0.2036	0.1552
1.49302	0.2038	0.1552
1.49482	0.204	0.1552
1.49662	0.204	0.1552
1.49843	0.204	0.1552
1.50024	0.2042	0.1552
1.50206	0.2044	0.1552
1.50388	0.2046	0.1552
1.5057	0.2048	0.1552
1.50753	0.205	0.1552
1.50937	0.205	0.1552
1.51121	0.205	0.1552
1.51121	0.205	0.1554
1.51305	0.205867	0.155533
1.5149	0.2053	0.15546
1.51675	0.20554	0.15558
1.5186	0.20578	0.15564
1.52047	0.20562	0.1558
1.52233	0.20654	0.15596
1.5242	0.20666	0.1559
1.52608	0.20696	0.1558
1.52796	0.20698	0.15574
1.52984	0.20758	0.15566
1.53173	0.20788	0.15564
1.53362	0.20836	0.15582
1.53552	0.20886	0.15604
1.53742	0.2099	0.1562
1.53933	0.21018	0.15628
1.54124	0.21048	0.15644
1.54316	0.21128	0.15638
1.54508	0.21178	0.15636
1.54701	0.21166	0.15638
1.54894	0.2123	0.1563
1.55088	0.21274	0.15626
1.55282	0.21276	0.15634
1.55476	0.21288	0.15628
1.55671	0.2134	0.1563
1.55867	0.21344	0.15644
1.56063	0.214	0.15652
1.56259	0.21438	0.15654
1.56457	0.21476	0.15666
1.56654	0.2153	0.15678
1.56852	0.2159	0.15676
1.57051	0.21608	0.1568
1.5725	0.21678	0.15682
1.57449	0.2173	0.15682
1.57649	0.21732	0.15672
1.5785	0.21776	0.15678
1.58051	0.2185	0.15674
1.58253	0.21888	0.15696
1.58455	0.2196	0.157
1.58657	0.22052	0.15712
1.5886	0.22108	0.15724
1.59064	0.22152	0.15738
1.59268	0.2221	0.1574
1.59473	0.22254	0.15756
1.59678	0.22316	0.1576
1.59884	0.2237	0.15762
1.6009	0.22418	0.15758
1.60297	0.22512	0.15766
1.60505	0.22612	0.15774
1.60712	0.22706	0.15786
1.60921	0.22792	0.15802
1.6113	0.22884	0.15816
1.61339	0.22952	0.15824
1.6155	0.23032	0.15836
1.6176	0.231	0.15842
1.61971	0.232	0.15838
1.62183	0.23294	0.15838
1.62395	0.2336	0.15848
1.62608	0.23426	0.15848
1.62822	0.23508	0.15862
1.63036	0.23588	0.15866
1.6325	0.23662	0.15868
1.63465	0.23758	0.1587
1.63681	0.23816	0.15878
1.63897	0.23878	0.15874
1.64114	0.2394	0.15886
1.64331	0.23994	0.1591
1.64549	0.24032	0.15914
1.64768	0.24086	0.15922
1.64987	0.24102	0.1594
1.65206	0.2409	0.15944
1.65427	0.24116	0.15948
1.65648	0.24124	0.1596
1.65869	0.24144	0.15962
1.66091	0.2418	0.15962
1.66314	0.24218	0.15976
1.66537	0.2422	0.15988
1.66761	0.24262	0.15994
1.66985	0.2425	0.16006
1.6721	0.24254	0.16012
1.67436	0.24268	0.16014
1.67662	0.24266	0.16006
1.67889	0.24232	0.16
1.68117	0.24284	0.1598
1.68345	0.24284	0.15964
1.68573	0.2425	0.15952
1.68803	0.2426	0.1595
1.69033	0.2428	0.15952
1.69263	0.24252	0.15962
1.69495	0.243	0.1598
1.69726	0.2434	0.15996
1.69959	0.24358	0.16006
1.70192	0.24372	0.16006
1.70426	0.2439	0.16016
1.7066	0.2437	0.16024
1.70895	0.2441	0.1603
1.71131	0.24452	0.1603
1.71367	0.24474	0.16042
1.71604	0.24514	0.16052
1.71842	0.2453	0.16054
1.7208	0.24526	0.16054
1.72319	0.24542	0.16064
1.72559	0.24582	0.1606
1.72799	0.24566	0.1606
1.7304	0.24606	0.16054
1.73282	0.24602	0.16056
1.73525	0.24584	0.16066
1.73768	0.24588	0.16078
1.74011	0.24608	0.16074
1.74256	0.24582	0.16084
1.74501	0.24592	0.16088
1.74747	0.24586	0.16084
1.74993	0.24554	0.16082
1.7524	0.24546	0.1608
1.75488	0.2454	0.1607
1.75737	0.24496	0.16066
1.75986	0.24506	0.16064
1.76236	0.24484	0.1606
1.76487	0.24444	0.1606
1.76738	0.24438	0.1607
1.7699	0.24458	0.16066
1.77243	0.24388	0.1607
1.77496	0.2439	0.16074
1.77751	0.24364	0.16078
1.78006	0.2431	0.16076
1.78262	0.24292	0.16078
1.78518	0.24312	0.1607
1.78775	0.2424	0.16072
1.79033	0.24216	0.16074
1.79292	0.24188	0.16078
1.79551	0.24128	0.16084
1.79812	0.24096	0.1609
1.80073	0.24102	0.16088
1.80334	0.24074	0.16092
1.80597	0.24068	0.16088
1.8086	0.24042	0.16082
1.81124	0.23986	0.16084
1.81389	0.23958	0.16088
1.81655	0.23938	0.16086
1.81921	0.23878	0.1609
1.82188	0.23858	0.161
1.82456	0.2382	0.16098
1.82725	0.23758	0.16102
1.82994	0.2372	0.1611
1.83264	0.23718	0.16112
1.83536	0.23664	0.16112
1.83807	0.23668	0.1611
1.8408	0.23642	0.16104
1.84354	0.23598	0.16094
1.84628	0.23564	0.16102
1.84903	0.2357	0.16108
1.85179	0.23496	0.16116
1.85456	0.23492	0.16114
1.85734	0.23444	0.16108
1.86012	0.23398	0.16104
1.86291	0.23354	0.16098
1.86571	0.23356	0.16102
1.86852	0.23288	0.16108
1.87134	0.2331	0.1612
1.87417	0.23276	0.16114
1.877	0.23238	0.16116
1.87985	0.23214	0.16112
1.8827	0.23218	0.16108
1.88556	0.23148	0.16108
1.88843	0.23154	0.1611
1.89131	0.23134	0.16116
1.8942	0.231	0.1612
1.8971	0.23094	0.16138
1.9	0.2312	0.16146
1.90291	0.2306	0.16154
1.90584	0.2305	0.16152
1.90877	0.23028	0.16158
1.91171	0.22966	0.16158
1.91466	0.22938	0.16158
1.91762	0.22952	0.16158
1.92059	0.22902	0.1616
1.92357	0.22896	0.16152
1.92655	0.22886	0.1615
1.92955	0.22844	0.1614
1.93255	0.22828	0.16138
1.93557	0.22834	0.16138
1.93859	0.22784	0.16146
1.94163	0.22782	0.16138
1.94467	0.2277	0.16154
1.94772	0.2271	0.16154
1.95079	0.22694	0.16152
1.95386	0.22714	0.16144
1.95694	0.2267	0.16152
1.96003	0.22668	0.16146
1.96313	0.2266	0.1615
1.96624	0.22626	0.1615
1.96937	0.22606	0.1616
1.9725	0.22624	0.16154
1.97564	0.2258	0.16156
1.97879	0.22594	0.1616
1.98195	0.22582	0.16176
1.98512	0.22554	0.16182
1.9883	0.22552	0.16196
1.99149	0.22572	0.16204
1.99469	0.22552	0.16212
1.99791	0.22576	0.16216
2.00113	0.22576	0.16222
2.00436	0.2256	0.16222
2.00761	0.22578	0.16228
2.01086	0.22604	0.1624
2.01412	0.22604	0.1624
2.0174	0.2266	0.16234
2.02068	0.22688	0.16242
2.02398	0.22694	0.16248
2.02729	0.22736	0.16252
2.03061	0.22784	0.1626
2.03393	0.22786	0.16268
2.03727	0.22836	0.16274
2.04063	0.22884	0.16278
2.04399	0.22902	0.1627
2.04736	0.22952	0.16278
2.05074	0.23014	0.16292
2.05414	0.23042	0.16304
2.05755	0.231	0.16308
2.06096	0.23146	0.16322
2.06439	0.23164	0.1633
2.06783	0.23214	0.16332
2.07129	0.23268	0.1633
2.07475	0.23284	0.16336
2.07822	0.23342	0.16338
2.08171	0.2339	0.16338
2.08521	0.23408	0.16338
2.08872	0.23438	0.16344
2.09224	0.23484	0.16354
2.09578	0.23482	0.16358
2.09932	0.23518	0.16368
2.10288	0.23526	0.16372
2.10645	0.2353	0.16372
2.11003	0.2355	0.16374
2.11363	0.2359	0.16388
2.11724	0.23576	0.16394
2.12086	0.23624	0.16416
2.12449	0.23642	0.16434
2.12813	0.23644	0.16446
2.13179	0.23656	0.16454
2.13546	0.23726	0.16466
2.13914	0.2373	0.16466
2.14283	0.23808	0.16466
2.14654	0.23862	0.16476
2.15026	0.23918	0.16484
2.15399	0.23962	0.1649
2.15774	0.24052	0.16502
2.1615	0.24078	0.16522
2.16527	0.24168	0.16532
2.16906	0.2423	0.16538
2.17286	0.24278	0.16544
2.17667	0.2434	0.1655
2.18049	0.24436	0.16552
2.18433	0.24468	0.16558
2.18818	0.24538	0.16574
2.19205	0.24594	0.1659
2.19593	0.24614	0.166
2.19982	0.24624	0.16618
2.20373	0.2465	0.16632
2.20765	0.24656	0.16628
2.21159	0.24672	0.16624
2.21554	0.24676	0.16624
2.2195	0.24706	0.16626
2.22348	0.24696	0.16624
2.22747	0.24676	0.16636
2.23148	0.24664	0.1664
2.2355	0.24654	0.1664
2.23953	0.24602	0.1664
2.24358	0.24594	0.16634
2.24765	0.24574	0.16634
2.25172	0.24538	0.1664
2.25582	0.24534	0.16646
2.25993	0.24536	0.16642
2.26405	0.2453	0.16648
2.26819	0.24568	0.1665
2.27234	0.24592	0.16644
2.27651	0.246	0.16646
2.2807	0.2462	0.16656
2.2849	0.2468	0.16664
2.28911	0.24684	0.16678
2.29335	0.24754	0.16702
2.29759	0.24782	0.16724
2.30186	0.24832	0.16742
2.30613	0.24852	0.16762
2.31043	0.24944	0.16774
2.31474	0.24966	0.16782
2.31907	0.2509	0.168
2.32341	0.2515	0.1682
2.32777	0.25192	0.16838
2.33214	0.25224	0.1685
2.33654	0.25306	0.16862
2.34094	0.25282	0.16864
2.34537	0.2534	0.16866
2.34981	0.25362	0.1686
2.35427	0.25356	0.1686
2.35875	0.2536	0.16868
2.36324	0.25416	0.16884
2.36775	0.25378	0.1689
2.37228	0.2544	0.16906
2.37682	0.2546	0.16922
2.38138	0.25434	0.16924
2.38596	0.25438	0.1692
2.39056	0.25484	0.16926
2.39517	0.25478	0.16942
2.39981	0.25538	0.1695
2.40446	0.25596	0.16966
2.40913	0.25604	0.16982
2.41381	0.2566	0.1699
2.41852	0.25708	0.1699
2.42324	0.25734	0.17
2.42798	0.25808	0.17018
2.43275	0.25878	0.17036
2.43753	0.2592	0.17064
2.44232	0.26	0.17084
2.44714	0.2608	0.1709
2.45198	0.26128	0.17092
2.45683	0.26228	0.17094
2.46171	0.26304	0.17094
2.4666	0.2636	0.17108
2.47151	0.26434	0.17126
2.47645	0.26498	0.17144
2.4814	0.2652	0.17152
2.48637	0.2657	0.17158
2.49137	0.26596	0.1716
2.49638	0.26592	0.17172
2.50141	0.26604	0.17178
2.50647	0.26584	0.1719
2.51154	0.26538	0.17206
2.51663	0.26526	0.17216
2.52175	0.26468	0.17212
2.52688	0.26394	0.17208
2.53204	0.26362	0.17206
2.53722	0.26296	0.172
2.54242	0.26202	0.17202
2.54764	0.26186	0.17216
2.55288	0.2615	0.17232
2.55814	0.26104	0.17246
2.56343	0.2613	0.17256
2.56874	0.2613	0.17262
2.57407	0.26124	0.17274
2.57942	0.2619	0.1729
2.58479	0.26232	0.17304
2.59019	0.2625	0.17322
2.59561	0.26364	0.17354
2.60105	0.26422	0.1737
2.60651	0.26452	0.17378
2.612	0.26554	0.1739
2.61751	0.26628	0.17404
2.62304	0.26638	0.17394
2.6286	0.26722	0.174
2.63418	0.26744	0.17412
2.63979	0.2673	0.17438
2.64542	0.26732	0.17458
2.65107	0.2672	0.17482
2.65675	0.2664	0.17498
2.66245	0.26616	0.17518
2.66817	0.26552	0.17526
2.67392	0.26482	0.17528
2.6797	0.26422	0.1753
2.6855	0.26376	0.1753
2.69132	0.26318	0.1754
2.69717	0.26308	0.1755
2.70305	0.26308	0.17554
2.70895	0.2631	0.17564
2.71488	0.26342	0.17574
2.72083	0.26374	0.17572
2.72681	0.26398	0.17576
2.73282	0.2645	0.17608
2.73885	0.26504	0.1763
2.74491	0.26556	0.17658
2.751	0.26624	0.17686
2.75711	0.26686	0.17698
2.76325	0.26728	0.177
2.76942	0.26796	0.17712
2.77562	0.2686	0.17728
2.78184	0.26906	0.17732
2.78809	0.26958	0.1775
2.79437	0.26992	0.17762
2.80068	0.27004	0.1778
2.80701	0.27028	0.17792
2.81338	0.27044	0.17812
2.81977	0.27066	0.17832
2.8262	0.27102	0.17846
2.83265	0.2713	0.1786
2.83913	0.27152	0.17874
2.84564	0.27216	0.17896
2.85218	0.2726	0.17916
2.85876	0.2731	0.17948
2.86536	0.2739	0.17978
2.87199	0.27458	0.1801
2.87865	0.27506	0.18036
2.88535	0.2759	0.18056
2.89208	0.27662	0.18076
2.89883	0.27726	0.18086
2.90562	0.27784	0.18098
2.91244	0.27828	0.18114
2.91929	0.27846	0.18126
2.92618	0.27884	0.18138
2.9331	0.27898	0.18148
2.94005	0.2792	0.18164
2.94703	0.2794	0.1817
2.95405	0.27952	0.18192
2.9611	0.2795	0.18214
2.96818	0.27972	0.18246
2.9753	0.27996	0.18276
2.98245	0.28024	0.18302
2.98964	0.28082	0.18316
2.99686	0.28114	0.1833
3.00412	0.28154	0.1835
3.01141	0.28218	0.18364
3.01874	0.28296	0.184
3.0261	0.28366	0.18438
3.0335	0.2847	0.1847
3.04093	0.28564	0.18492
3.0484	0.28644	0.18506
3.05591	0.2873	0.18518
3.06346	0.28812	0.18534
3.07104	0.28886	0.18562
3.07866	0.28946	0.1859
3.08632	0.2899	0.18624
3.09402	0.29006	0.18658
3.10175	0.29038	0.18692
3.10952	0.29072	0.18712
3.11734	0.29108	0.18734
3.12519	0.29152	0.1875
3.13308	0.29212	0.18764
3.14101	0.2924	0.18778
3.14899	0.29312	0.18792
3.157	0.2937	0.18804
3.16505	0.29428	0.18828
3.17315	0.29486	0.18852
3.18128	0.29556	0.18876
3.18946	0.29588	0.18912
3.19768	0.29682	0.18958
3.20594	0.29766	0.18996
3.21425	0.29842	0.19044
3.2226	0.29928	0.19084
3.23099	0.30018	0.19116
3.23943	0.30074	0.19154
3.24791	0.30162	0.1919
3.25643	0.3027	0.1921
3.265	0.30358	0.19264
3.27362	0.30456	0.19306
3.28228	0.30552	0.19344
3.29098	0.30652	0.19386
3.29973	0.30746	0.19422
3.30853	0.3083	0.19438
3.31738	0.30904	0.19472
3.32627	0.31	0.19506
3.33522	0.31066	0.19546
3.34421	0.31128	0.19584
3.35324	0.312	0.19626
3.36233	0.31274	0.19664
3.37147	0.31316	0.19708
3.38065	0.31376	0.19752
3.38989	0.31438	0.19802
3.39918	0.3152	0.1985
3.40852	0.31618	0.19914
3.41791	0.31732	0.19954
3.42735	0.31848	0.19996
3.43684	0.32016	0.20044
3.44639	0.32182	0.20084
3.45599	0.32308	0.20122
3.46564	0.32468	0.20166
3.47535	0.32608	0.20208
3.48511	0.327	0.20254
3.49493	0.32816	0.20296
3.5048	0.32944	0.20328
3.51473	0.3301	0.20368
3.52472	0.33116	0.20412
3.53476	0.33216	0.2046
3.54486	0.3332	0.2051
3.55502	0.33434	0.2056
3.56523	0.33554	0.20624
3.57551	0.33654	0.20688
3.58584	0.3375	0.2075
3.59623	0.33844	0.20812
3.60669	0.33942	0.20862
3.6172	0.3408	0.20924
3.62778	0.34214	0.20992
3.63842	0.34394	0.21044
3.64912	0.34538	0.21118
3.65988	0.34702	0.21196
3.67071	0.3487	0.21248
3.6816	0.35026	0.21308
3.69256	0.35126	0.21384
3.70358	0.35252	0.21444
3.71467	0.35366	0.21508
3.72583	0.35484	0.2158
3.73705	0.3561	0.2164
3.74834	0.35794	0.21682
3.7597	0.35966	0.2176
3.77113	0.36162	0.21852
3.78262	0.36338	0.21932
3.79419	0.36534	0.22024
3.80583	0.3673	0.22134
3.81754	0.36956	0.22212
3.82932	0.37152	0.22288
3.84118	0.3739	0.2237
3.85311	0.37614	0.22454
3.86511	0.37812	0.22544
3.87719	0.38026	0.22642
3.88934	0.38268	0.22746
3.90157	0.38454	0.22854
3.91388	0.3867	0.2296
3.92627	0.38926	0.23054
3.93873	0.3915	0.23172
3.95127	0.39356	0.23294
3.9639	0.39614	0.23394
3.9766	0.3986	0.23498
3.98939	0.40098	0.23634
4.00226	0.40336	0.23744
4.01521	0.40596	0.2386
4.02825	0.40866	0.2399
4.04137	0.41158	0.24114
4.05458	0.41434	0.2424
4.06787	0.41692	0.24362
4.08125	0.4199	0.24488
4.09472	0.42266	0.24612
4.10828	0.42526	0.24768
4.12193	0.42788	0.249
4.13567	0.4309	0.25036
4.1495	0.4333	0.2517
4.16342	0.436	0.2533
4.17744	0.43846	0.2546
4.19155	0.44108	0.25614
4.20576	0.44364	0.2581
4.22007	0.44636	0.2599
4.23447	0.44868	0.26166
4.24897	0.45142	0.2636
4.26357	0.45394	0.26562
4.27828	0.4563	0.26742
4.29308	0.4585	0.26926
4.30799	0.46058	0.27134
4.323	0.46222	0.27312
4.33811	0.46366	0.2752
4.35333	0.46478	0.27704
4.36866	0.46572	0.27922
4.3841	0.4663	0.28114
4.39965	0.46698	0.284
4.4153	0.46734	0.2864
4.43107	0.46694	0.28872
4.44695	0.46596	0.29136
4.46295	0.4645	0.29426
4.47906	0.46256	0.29664
4.49529	0.46052	0.29864
4.51164	0.45776	0.3011
4.5281	0.45542	0.30352
4.54469	0.45258	0.30588
4.5614	0.44914	0.30828
4.57823	0.44476	0.31118
4.59519	0.44044	0.31416
4.61227	0.43544	0.31668
4.62948	0.4308	0.3195
4.64682	0.42524	0.32178
4.66429	0.41936	0.32414
4.68189	0.41318	0.32658
4.69962	0.4068	0.32862
4.71749	0.39984	0.33004
4.7355	0.39316	0.3319
4.75364	0.3865	0.33308
4.77192	0.38132	0.33406
4.79035	0.37498	0.33506
4.80892	0.36866	0.33496
4.82763	0.36204	0.3353
4.84649	0.35652	0.33514
4.86549	0.34934	0.33448
4.88465	0.34358	0.33436
4.90395	0.33736	0.33486
4.92341	0.33252	0.33446
4.94303	0.32686	0.33384
4.9628	0.3222	0.3321
4.98273	0.31634	0.32958
5.00282	0.31244	0.32466
5.02308	0.30788	0.32028
5.0435	0.30274	0.31624
5.06408	0.29848	0.31338
5.08484	0.29522	0.3088
5.10576	0.29144	0.30664
5.12686	0.28788	0.3026
5.14813	0.28436	0.29994
5.16958	0.28018	0.29502
5.19121	0.27768	0.29124
5.21303	0.27492	0.2855
5.23502	0.27156	0.28236
5.2572	0.26956	0.27822
5.27958	0.27124	0.27476
5.30214	0.26896	0.27276
5.32489	0.267	0.26804
5.34785	0.26584	0.26344
5.371	0.26824	0.2594
5.39435	0.2635	0.25538
5.41791	0.2622	0.25194
5.44167	0.26286	0.25032
5.46564	0.26288	0.25202
5.48982	0.25686	0.25086
5.51422	0.25798	0.2509
5.53884	0.2596	0.24928
5.56368	0.26262	0.24666
5.58874	0.26552	0.24312

## Sheet: Fig.2a
Energy (eV)	Ellipticity (mdeg/nm), 15 degree	Ellipticity (mdeg/nm), 45 degree	Ellipticity (mdeg/nm), 60 degree
1.37778	-0.153098	-0.356828	-0.292138
1.37931	-0.137768	-0.34732	-0.286818
1.38085	-0.139916	-0.355534	-0.289301
1.38239	-0.134701	-0.361148	-0.290151
1.38393	-0.135581	-0.367856	-0.29424
1.38547	-0.134725	-0.371075	-0.298413
1.38702	-0.136178	-0.37828	-0.305882
1.38858	-0.134871	-0.38079	-0.312388
1.39013	-0.135861	-0.383155	-0.313037
1.39169	-0.138352	-0.385588	-0.311818
1.39326	-0.13543	-0.382945	-0.307847
1.39483	-0.137826	-0.382128	-0.307754
1.3964	-0.136707	-0.378055	-0.306019
1.39797	-0.131799	-0.375651	-0.306553
1.39955	-0.129845	-0.373711	-0.308372
1.40113	-0.123101	-0.368789	-0.305901
1.40271	-0.11957	-0.370393	-0.304301
1.4043	-0.120365	-0.373693	-0.307352
1.4059	-0.125997	-0.374459	-0.310583
1.40749	-0.123746	-0.371866	-0.310197
1.40909	-0.11298	-0.361106	-0.303524
1.41069	-0.11106	-0.361503	-0.303922
1.4123	-0.117244	-0.370356	-0.314041
1.41391	-0.119594	-0.37246	-0.316163
1.41553	-0.123233	-0.375391	-0.323527
1.41714	-0.12453	-0.373992	-0.329503
1.41876	-0.131076	-0.381503	-0.340405
1.42039	-0.133951	-0.385785	-0.348444
1.42202	-0.145223	-0.391182	-0.356754
1.42365	-0.15062	-0.391995	-0.355926
1.42529	-0.147852	-0.386678	-0.347719
1.42693	-0.144507	-0.385841	-0.343482
1.42857	-0.152322	-0.39128	-0.346491
1.43022	-0.151196	-0.395645	-0.342395
1.43187	-0.14926	-0.398582	-0.339133
1.43353	-0.150646	-0.405864	-0.339801
1.43519	-0.152774	-0.411959	-0.341217
1.43685	-0.152356	-0.41831	-0.347754
1.43852	-0.155982	-0.42528	-0.357296
1.44019	-0.161203	-0.428667	-0.359871
1.44186	-0.162942	-0.43022	-0.361195
1.44354	-0.162529	-0.422952	-0.357625
1.44522	-0.166542	-0.422613	-0.358802
1.44691	-0.169064	-0.419695	-0.35623
1.4486	-0.167267	-0.417076	-0.351819
1.45029	-0.169178	-0.418714	-0.349347
1.45199	-0.168741	-0.415147	-0.342692
1.45369	-0.163413	-0.408346	-0.332704
1.4554	-0.159384	-0.402831	-0.327584
1.45711	-0.166157	-0.410384	-0.333845
1.45882	-0.171827	-0.418441	-0.338007
1.46054	-0.176626	-0.427415	-0.342268
1.46226	-0.179908	-0.432463	-0.34663
1.46399	-0.182527	-0.434175	-0.347448
1.46572	-0.185781	-0.43822	-0.351393
1.46746	-0.192898	-0.448415	-0.362742
1.46919	-0.198455	-0.458083	-0.369439
1.47094	-0.199147	-0.461848	-0.371794
1.47268	-0.195262	-0.460255	-0.369157
1.47444	-0.190011	-0.45411	-0.36675
1.47619	-0.184019	-0.447024	-0.362391
1.47795	-0.177695	-0.440829	-0.35987
1.47971	-0.174047	-0.439913	-0.358331
1.48148	-0.171911	-0.43928	-0.357954
1.48325	-0.170131	-0.440649	-0.358449
1.48503	-0.170493	-0.44301	-0.361192
1.48681	-0.171837	-0.446962	-0.363144
1.4886	-0.172754	-0.450247	-0.364615
1.49038	-0.172801	-0.453849	-0.3673
1.49218	-0.175355	-0.459226	-0.372323
1.49398	-0.177561	-0.46209	-0.375971
1.49578	-0.177699	-0.463047	-0.37625
1.49758	-0.178667	-0.460535	-0.376225
1.4994	-0.179283	-0.45802	-0.37531
1.50121	-0.176955	-0.454353	-0.374003
1.50303	-0.173007	-0.450054	-0.372357
1.50485	-0.170136	-0.446439	-0.370781
1.50668	-0.17046	-0.445542	-0.369554
1.50852	-0.168706	-0.445982	-0.369636
1.51035	-0.166284	-0.445629	-0.370028
1.5122	-0.164016	-0.446198	-0.370028
1.51404	-0.163034	-0.45009	-0.372508
1.51589	-0.160866	-0.451986	-0.374117
1.51775	-0.163702	-0.45713	-0.379035
1.51961	-0.16911	-0.465691	-0.385186
1.52147	-0.171432	-0.475035	-0.391171
1.52334	-0.175323	-0.484533	-0.398216
1.52522	-0.181163	-0.494336	-0.406416
1.52709	-0.185721	-0.502634	-0.412841
1.52898	-0.18853	-0.506353	-0.417318
1.53086	-0.196281	-0.51468	-0.426009
1.53276	-0.202488	-0.524404	-0.43406
1.53465	-0.206175	-0.533675	-0.439632
1.53656	-0.212571	-0.543783	-0.447947
1.53846	-0.21934	-0.553279	-0.456733
1.54037	-0.223476	-0.561012	-0.463024
1.54229	-0.227376	-0.56859	-0.469619
1.54421	-0.231755	-0.578194	-0.477009
1.54613	-0.236485	-0.587765	-0.484276
1.54806	-0.241525	-0.595429	-0.490978
1.55	-0.24263	-0.599739	-0.497365
1.55194	-0.243365	-0.602325	-0.503041
1.55388	-0.244621	-0.60675	-0.509761
1.55583	-0.247249	-0.611355	-0.515577
1.55779	-0.252358	-0.617109	-0.521096
1.55975	-0.258314	-0.625261	-0.526686
1.56171	-0.261754	-0.631313	-0.531447
1.56368	-0.259721	-0.636981	-0.533936
1.56566	-0.25995	-0.643223	-0.536364
1.56764	-0.263515	-0.652406	-0.541745
1.56962	-0.261839	-0.655639	-0.542148
1.57161	-0.261851	-0.660675	-0.544992
1.5736	-0.260456	-0.6662	-0.548782
1.5756	-0.258	-0.669339	-0.553091
1.57761	-0.256483	-0.673135	-0.556352
1.57962	-0.258108	-0.680247	-0.562632
1.58163	-0.260431	-0.688374	-0.568042
1.58365	-0.263778	-0.697375	-0.575433
1.58568	-0.268718	-0.707892	-0.584009
1.58771	-0.272788	-0.71986	-0.59209
1.58974	-0.277857	-0.73111	-0.59966
1.59178	-0.284699	-0.746656	-0.609797
1.59383	-0.291115	-0.762925	-0.622519
1.59588	-0.299459	-0.779314	-0.637021
1.59794	-0.307374	-0.793792	-0.651565
1.6	-0.316416	-0.810034	-0.66765
1.60207	-0.323635	-0.826375	-0.681787
1.60414	-0.331391	-0.842248	-0.696408
1.60622	-0.338545	-0.858672	-0.711272
1.6083	-0.341734	-0.871351	-0.723166
1.61039	-0.347293	-0.886239	-0.735471
1.61248	-0.350679	-0.896542	-0.743063
1.61458	-0.351627	-0.904565	-0.749497
1.61669	-0.354967	-0.913867	-0.75755
1.6188	-0.35992	-0.926287	-0.767454
1.62092	-0.362534	-0.935872	-0.775645
1.62304	-0.366235	-0.946624	-0.782738
1.62516	-0.36935	-0.956659	-0.790172
1.6273	-0.371358	-0.965664	-0.796731
1.62943	-0.374073	-0.976705	-0.804922
1.63158	-0.380224	-0.993127	-0.818156
1.63373	-0.387414	-1.01015	-0.830187
1.63588	-0.39439	-1.02441	-0.840442
1.63804	-0.401434	-1.04018	-0.853157
1.64021	-0.407915	-1.05609	-0.865911
1.64238	-0.415829	-1.07065	-0.879145
1.64456	-0.425474	-1.08695	-0.893459
1.64675	-0.431842	-1.10133	-0.905853
1.64894	-0.43824	-1.11373	-0.917317
1.65113	-0.443413	-1.12401	-0.927984
1.65333	-0.444888	-1.13273	-0.935767
1.65554	-0.450798	-1.14426	-0.946746
1.65775	-0.455213	-1.15431	-0.95651
1.65997	-0.459286	-1.1637	-0.966537
1.6622	-0.463197	-1.17358	-0.975853
1.66443	-0.469013	-1.18433	-0.985353
1.66667	-0.473856	-1.19536	-0.993236
1.66891	-0.477909	-1.20459	-0.99995
1.67116	-0.484138	-1.21603	-1.00964
1.67341	-0.486026	-1.22331	-1.01471
1.67568	-0.486762	-1.22831	-1.01827
1.67794	-0.48683	-1.23233	-1.02176
1.68022	-0.486228	-1.2362	-1.02417
1.6825	-0.48678	-1.24092	-1.02859
1.68478	-0.490506	-1.24859	-1.03384
1.68707	-0.492066	-1.2549	-1.03917
1.68937	-0.49357	-1.26133	-1.04407
1.69168	-0.49483	-1.26533	-1.04871
1.69399	-0.496707	-1.26876	-1.05336
1.69631	-0.498451	-1.27248	-1.05773
1.69863	-0.503075	-1.27914	-1.06439
1.70096	-0.504653	-1.28327	-1.06919
1.7033	-0.504349	-1.28412	-1.07219
1.70564	-0.504794	-1.2859	-1.074
1.70799	-0.506348	-1.28951	-1.07654
1.71034	-0.508604	-1.29383	-1.07963
1.71271	-0.509093	-1.29563	-1.08129
1.71508	-0.509714	-1.29823	-1.08316
1.71745	-0.511058	-1.30079	-1.08544
1.71983	-0.513386	-1.30429	-1.08799
1.72222	-0.5158	-1.30715	-1.09127
1.72462	-0.514913	-1.3068	-1.09325
1.72702	-0.512893	-1.30302	-1.09294
1.72943	-0.509442	-1.30002	-1.09088
1.73184	-0.511286	-1.30321	-1.09351
1.73427	-0.513934	-1.30611	-1.09478
1.73669	-0.516017	-1.30937	-1.09488
1.73913	-0.51567	-1.31071	-1.09494
1.74157	-0.515479	-1.31087	-1.09445
1.74402	-0.517197	-1.31318	-1.094
1.74648	-0.521993	-1.31953	-1.09831
1.74894	-0.525655	-1.32286	-1.10069
1.75141	-0.525302	-1.32224	-1.09991
1.75389	-0.523307	-1.32027	-1.09772
1.75637	-0.520616	-1.31836	-1.09634
1.75887	-0.518208	-1.31567	-1.09554
1.76136	-0.517958	-1.31491	-1.09488
1.76387	-0.516536	-1.31297	-1.09425
1.76638	-0.51585	-1.31012	-1.09387
1.7689	-0.513583	-1.30609	-1.09207
1.77143	-0.512977	-1.30411	-1.09043
1.77396	-0.513411	-1.30221	-1.0881
1.7765	-0.513949	-1.30042	-1.08646
1.77905	-0.515202	-1.29732	-1.08504
1.78161	-0.512903	-1.29062	-1.08054
1.78417	-0.509102	-1.28224	-1.07407
1.78674	-0.504343	-1.2739	-1.06696
1.78932	-0.501149	-1.26704	-1.06065
1.79191	-0.496727	-1.25653	-1.05273
1.7945	-0.490867	-1.24626	-1.04637
1.7971	-0.485395	-1.23672	-1.03949
1.79971	-0.481356	-1.22842	-1.03199
1.80233	-0.477098	-1.221	-1.0237
1.80495	-0.475598	-1.21726	-1.02009
1.80758	-0.475819	-1.21573	-1.01719
1.81022	-0.477454	-1.21462	-1.01516
1.81287	-0.476526	-1.20931	-1.0097
1.81552	-0.475647	-1.20551	-1.0052
1.81818	-0.47626	-1.20233	-1.00205
1.82085	-0.475613	-1.19886	-0.998336
1.82353	-0.474473	-1.19435	-0.995684
1.82622	-0.470985	-1.18715	-0.988653
1.82891	-0.469001	-1.1804	-0.983405
1.83161	-0.463683	-1.17112	-0.974827
1.83432	-0.460054	-1.16491	-0.970047
1.83704	-0.457135	-1.16023	-0.96698
1.83976	-0.455379	-1.15478	-0.96193
1.8425	-0.454908	-1.1489	-0.957198
1.84524	-0.451307	-1.14146	-0.950006
1.84799	-0.448957	-1.13542	-0.94438
1.85075	-0.445638	-1.12819	-0.9384
1.85351	-0.444812	-1.12311	-0.934419
1.85629	-0.442594	-1.11729	-0.929051
1.85907	-0.440968	-1.11074	-0.924396
1.86186	-0.438615	-1.10546	-0.921258
1.86466	-0.430503	-1.09781	-0.915382
1.86747	-0.424287	-1.09112	-0.90894
1.87029	-0.421522	-1.0851	-0.904628
1.87311	-0.42221	-1.08361	-0.902886
1.87595	-0.41928	-1.07885	-0.900076
1.87879	-0.41556	-1.07465	-0.896637
1.88164	-0.412901	-1.07175	-0.893933
1.8845	-0.409464	-1.06655	-0.888325
1.88737	-0.408272	-1.06234	-0.882933
1.89024	-0.408636	-1.05973	-0.881114
1.89313	-0.408752	-1.05885	-0.879878
1.89602	-0.406868	-1.05599	-0.877781
1.89893	-0.404068	-1.05162	-0.873551
1.90184	-0.402909	-1.04888	-0.869756
1.90476	-0.400827	-1.04421	-0.865621
1.90769	-0.40171	-1.04371	-0.864263
1.91063	-0.401645	-1.04225	-0.863268
1.91358	-0.399612	-1.03927	-0.861714
1.91654	-0.398676	-1.0355	-0.85832
1.9195	-0.396858	-1.03002	-0.853935
1.92248	-0.395859	-1.02605	-0.849993
1.92547	-0.395021	-1.02267	-0.846684
1.92846	-0.394616	-1.0208	-0.846208
1.93146	-0.395627	-1.02008	-0.846697
1.93448	-0.394977	-1.01688	-0.845
1.9375	-0.397252	-1.01519	-0.84557
1.94053	-0.398287	-1.01482	-0.847408
1.94357	-0.400232	-1.01564	-0.850118
1.94662	-0.402087	-1.01748	-0.852469
1.94969	-0.401577	-1.01659	-0.853275
1.95276	-0.403064	-1.01721	-0.853624
1.95584	-0.403442	-1.01473	-0.851683
1.95893	-0.402321	-1.01279	-0.851032
1.96203	-0.402029	-1.01239	-0.850756
1.96513	-0.400401	-1.0097	-0.84792
1.96825	-0.397828	-1.00583	-0.84487
1.97138	-0.395277	-1.00227	-0.842049
1.97452	-0.393697	-1	-0.840379
1.97767	-0.391388	-0.996312	-0.838179
1.98083	-0.387825	-0.994277	-0.835273
1.984	-0.385905	-0.99524	-0.833938
1.98718	-0.38828	-0.998874	-0.835258
1.99037	-0.390636	-1.00275	-0.836862
1.99357	-0.38957	-1.0048	-0.836301
1.99678	-0.388872	-1.0082	-0.8366
2	-0.388948	-1.01203	-0.83764
2.00323	-0.389932	-1.01716	-0.839702
2.00647	-0.392639	-1.02301	-0.844696
2.00972	-0.39713	-1.02853	-0.848463
2.01299	-0.398504	-1.03011	-0.850014
2.01626	-0.398719	-1.03082	-0.853184
2.01954	-0.403812	-1.03702	-0.859726
2.02284	-0.408699	-1.04318	-0.866164
2.02614	-0.410771	-1.04808	-0.871148
2.02946	-0.413563	-1.05374	-0.876024
2.03279	-0.414465	-1.05881	-0.878784
2.03612	-0.41527	-1.06334	-0.881181
2.03947	-0.413024	-1.06794	-0.883442
2.04283	-0.41363	-1.07473	-0.886011
2.0462	-0.415016	-1.08185	-0.889512
2.04959	-0.415704	-1.08891	-0.89517
2.05298	-0.418492	-1.09652	-0.901816
2.05638	-0.424015	-1.1059	-0.91056
2.0598	-0.428447	-1.11407	-0.918176
2.06323	-0.433497	-1.12392	-0.927585
2.06667	-0.44077	-1.13561	-0.938114
2.07012	-0.44702	-1.14552	-0.947484
2.07358	-0.448849	-1.15442	-0.955471
2.07705	-0.452606	-1.1635	-0.962509
2.08054	-0.458856	-1.17387	-0.971687
2.08403	-0.462444	-1.184	-0.979772
2.08754	-0.465462	-1.19425	-0.987281
2.09106	-0.468139	-1.20346	-0.995842
2.09459	-0.470179	-1.21191	-1.00466
2.09814	-0.473352	-1.22129	-1.01315
2.10169	-0.479639	-1.2327	-1.02216
2.10526	-0.485592	-1.24408	-1.03126
2.10884	-0.488275	-1.25228	-1.03643
2.11244	-0.489468	-1.26054	-1.04106
2.11604	-0.494295	-1.27048	-1.04942
2.11966	-0.496171	-1.27785	-1.05543
2.12329	-0.50091	-1.28727	-1.06378
2.12693	-0.504819	-1.2974	-1.0724
2.13058	-0.505785	-1.30628	-1.07979
2.13425	-0.506273	-1.31475	-1.08552
2.13793	-0.508241	-1.32455	-1.09334
2.14162	-0.511917	-1.33533	-1.10319
2.14533	-0.513676	-1.34561	-1.11198
2.14905	-0.518804	-1.35925	-1.12275
2.15278	-0.524321	-1.37222	-1.13395
2.15652	-0.527982	-1.38344	-1.1417
2.16028	-0.534094	-1.39695	-1.15371
2.16405	-0.540798	-1.41071	-1.16686
2.16783	-0.546978	-1.42532	-1.18032
2.17163	-0.554573	-1.43995	-1.19409
2.17544	-0.56216	-1.45272	-1.2073
2.17926	-0.56758	-1.46351	-1.21783
2.1831	-0.572583	-1.4756	-1.2265
2.18695	-0.578797	-1.48842	-1.23762
2.19081	-0.584134	-1.49924	-1.24743
2.19469	-0.587826	-1.50689	-1.25465
2.19858	-0.591749	-1.51415	-1.2617
2.20249	-0.594899	-1.52093	-1.26665
2.20641	-0.598536	-1.52868	-1.27213
2.21034	-0.604049	-1.53754	-1.27782
2.21429	-0.609879	-1.54475	-1.28518
2.21825	-0.612379	-1.54914	-1.28954
2.22222	-0.613692	-1.55312	-1.29283
2.22621	-0.617789	-1.55956	-1.29817
2.23022	-0.62185	-1.56804	-1.30496
2.23423	-0.625337	-1.57448	-1.31035
2.23827	-0.62705	-1.57831	-1.31458
2.24231	-0.627707	-1.58219	-1.31869
2.24638	-0.628108	-1.58685	-1.32168
2.25045	-0.631536	-1.5929	-1.32701
2.25455	-0.631686	-1.59588	-1.3295
2.25865	-0.632554	-1.60142	-1.33316
2.26277	-0.633728	-1.60493	-1.33741
2.26691	-0.634052	-1.60754	-1.34025
2.27106	-0.636242	-1.61168	-1.34413
2.27523	-0.637766	-1.61654	-1.34826
2.27941	-0.640972	-1.62314	-1.35493
2.28361	-0.641375	-1.62816	-1.35965
2.28782	-0.644282	-1.63555	-1.36681
2.29205	-0.647027	-1.64281	-1.37235
2.2963	-0.650252	-1.65069	-1.37786
2.30056	-0.655823	-1.66163	-1.38547
2.30483	-0.660922	-1.67308	-1.39328
2.30912	-0.667145	-1.6853	-1.40267
2.31343	-0.673762	-1.69862	-1.41217
2.31776	-0.680637	-1.71247	-1.42337
2.3221	-0.685701	-1.72412	-1.43334
2.32645	-0.692785	-1.73863	-1.44545
2.33083	-0.697371	-1.75004	-1.4565
2.33522	-0.700751	-1.76046	-1.46586
2.33962	-0.705162	-1.77245	-1.47624
2.34405	-0.710557	-1.78668	-1.48846
2.34848	-0.714565	-1.79939	-1.49895
2.35294	-0.717682	-1.8089	-1.50679
2.35741	-0.722206	-1.82137	-1.51637
2.3619	-0.726921	-1.83448	-1.52584
2.36641	-0.730417	-1.84634	-1.53472
2.37094	-0.736921	-1.86032	-1.54501
2.37548	-0.742156	-1.87462	-1.5553
2.38004	-0.74747	-1.88667	-1.5658
2.38462	-0.751628	-1.89687	-1.57634
2.38921	-0.752802	-1.90548	-1.58486
2.39382	-0.756436	-1.91722	-1.59533
2.39845	-0.762746	-1.92857	-1.60652
2.4031	-0.769782	-1.9418	-1.6179
2.40777	-0.775116	-1.955	-1.62849
2.41245	-0.779924	-1.96688	-1.6396
2.41715	-0.784225	-1.9793	-1.65014
2.42188	-0.788591	-1.99401	-1.66175
2.42661	-0.795497	-2.0122	-1.67539
2.43137	-0.803025	-2.0311	-1.68989
2.43615	-0.807566	-2.04777	-1.7029
2.44094	-0.812531	-2.06475	-1.71701
2.44576	-0.819854	-2.08482	-1.73443
2.45059	-0.825545	-2.10447	-1.7503
2.45545	-0.833024	-2.12474	-1.76679
2.46032	-0.842841	-2.14659	-1.78507
2.46521	-0.852215	-2.16831	-1.80298
2.47012	-0.862078	-2.19095	-1.8222
2.47505	-0.871392	-2.21325	-1.84032
2.48	-0.883842	-2.23958	-1.86233
2.48497	-0.895224	-2.26321	-1.88246
2.48996	-0.904695	-2.28409	-1.90104
2.49497	-0.915796	-2.30726	-1.92199
2.5	-0.923879	-2.32642	-1.93787
2.50505	-0.930225	-2.34167	-1.95133
2.51012	-0.936439	-2.35358	-1.96247
2.51521	-0.939972	-2.36187	-1.96967
2.52033	-0.94189	-2.36798	-1.97401
2.52546	-0.943518	-2.36962	-1.97519
2.53061	-0.945339	-2.37062	-1.97572
2.53579	-0.944733	-2.36781	-1.97265
2.54098	-0.940796	-2.35964	-1.96654
2.5462	-0.936563	-2.35067	-1.95927
2.55144	-0.93185	-2.34173	-1.95103
2.5567	-0.928553	-2.33406	-1.94465
2.56198	-0.925408	-2.32524	-1.93825
2.56729	-0.917816	-2.31563	-1.9309
2.57261	-0.912059	-2.30987	-1.92628
2.57796	-0.909594	-2.30715	-1.92582
2.58333	-0.908654	-2.30833	-1.92648
2.58873	-0.910251	-2.31506	-1.93189
2.59414	-0.913588	-2.3239	-1.94108
2.59958	-0.917912	-2.33507	-1.9509
2.60504	-0.922768	-2.34776	-1.96074
2.61053	-0.932112	-2.36509	-1.97389
2.61603	-0.940464	-2.38062	-1.98647
2.62156	-0.946655	-2.39383	-1.99721
2.62712	-0.952296	-2.40636	-2.00767
2.6327	-0.960376	-2.41987	-2.02065
2.6383	-0.964633	-2.42905	-2.02827
2.64392	-0.969123	-2.43834	-2.03486
2.64957	-0.971823	-2.44564	-2.04029
2.65525	-0.974131	-2.45171	-2.04492
2.66094	-0.974768	-2.45351	-2.04851
2.66667	-0.974618	-2.45375	-2.0498
2.67241	-0.97509	-2.45384	-2.05018
2.67819	-0.974674	-2.4522	-2.04748
2.68398	-0.973459	-2.4503	-2.04427
2.6898	-0.970849	-2.4452	-2.04095
2.69565	-0.967615	-2.43899	-2.038
2.70153	-0.965636	-2.43522	-2.03739
2.70742	-0.963455	-2.43564	-2.03789
2.71335	-0.965247	-2.44011	-2.04179
2.7193	-0.967753	-2.44731	-2.04671
2.72527	-0.968818	-2.45406	-2.05308
2.73128	-0.970943	-2.46327	-2.0612
2.73731	-0.97368	-2.47505	-2.07135
2.74336	-0.978324	-2.49341	-2.08414
2.74945	-0.983916	-2.51298	-2.09785
2.75556	-0.992094	-2.53453	-2.11346
2.76169	-1.00137	-2.55715	-2.12963
2.76786	-1.00865	-2.57954	-2.14575
2.77405	-1.01803	-2.60443	-2.16426
2.78027	-1.02859	-2.63034	-2.18451
2.78652	-1.04095	-2.65727	-2.20572
2.79279	-1.054	-2.68341	-2.22707
2.7991	-1.06557	-2.70652	-2.24735
2.80543	-1.07292	-2.72472	-2.26347
2.81179	-1.08009	-2.74445	-2.28046
2.81818	-1.08596	-2.76308	-2.29635
2.8246	-1.09277	-2.78315	-2.31238
2.83105	-1.10049	-2.80335	-2.32992
2.83753	-1.10627	-2.82208	-2.34727
2.84404	-1.1118	-2.84117	-2.3646
2.85057	-1.11818	-2.86126	-2.38055
2.85714	-1.12754	-2.88664	-2.40061
2.86374	-1.13774	-2.91216	-2.4209
2.87037	-1.14862	-2.93909	-2.44298
2.87703	-1.16004	-2.96612	-2.46592
2.88372	-1.16958	-2.99277	-2.49014
2.89044	-1.17951	-3.02242	-2.514
2.8972	-1.19162	-3.0533	-2.53907
2.90398	-1.20638	-3.08746	-2.56701
2.9108	-1.2187	-3.12016	-2.59306
2.91765	-1.22803	-3.14939	-2.61706
2.92453	-1.23728	-3.17664	-2.63941
2.93144	-1.24696	-3.20113	-2.65946
2.93839	-1.2572	-3.22443	-2.6776
2.94537	-1.26727	-3.24549	-2.69545
2.95238	-1.27662	-3.26607	-2.71198
2.95943	-1.28292	-3.28328	-2.72622
2.96651	-1.28784	-3.29725	-2.73823
2.97362	-1.29505	-3.31223	-2.75269
2.98077	-1.3028	-3.32787	-2.76841
2.98795	-1.30883	-3.34479	-2.78558
2.99517	-1.31367	-3.36427	-2.80241
3.00242	-1.31926	-3.38701	-2.81886
3.00971	-1.32589	-3.41063	-2.8364
3.01703	-1.33582	-3.43825	-2.85949
3.02439	-1.34698	-3.4701	-2.88699
3.03178	-1.36211	-3.50614	-2.91816
3.03922	-1.37736	-3.54532	-2.94953
3.04668	-1.39321	-3.58408	-2.98114
3.05419	-1.40957	-3.62431	-3.01493
3.06173	-1.42802	-3.66521	-3.0517
3.06931	-1.44633	-3.70684	-3.08897
3.07692	-1.46546	-3.74829	-3.12604
3.08458	-1.48215	-3.7862	-3.15743
3.09227	-1.49411	-3.82128	-3.18556
3.1	-1.50878	-3.85751	-3.21581
3.10777	-1.52313	-3.89155	-3.24539
3.11558	-1.53657	-3.92398	-3.27276
3.12343	-1.55003	-3.9579	-3.29739
3.13131	-1.56473	-3.99012	-3.32214
3.13924	-1.57724	-4.02164	-3.34586
3.14721	-1.58858	-4.05243	-3.3698
3.15522	-1.60172	-4.08474	-3.3953
3.16327	-1.61376	-4.11536	-3.4228
3.17136	-1.62454	-4.14662	-3.44981
3.17949	-1.63713	-4.18087	-3.47761
3.18766	-1.64841	-4.21232	-3.5074
3.19588	-1.66126	-4.24923	-3.54059
3.20413	-1.675	-4.28749	-3.57276
3.21244	-1.69118	-4.32971	-3.60964
3.22078	-1.71092	-4.37351	-3.64813
3.22917	-1.73204	-4.41935	-3.68727
3.2376	-1.75281	-4.46998	-3.72904
3.24607	-1.77502	-4.52227	-3.7734
3.25459	-1.80003	-4.57692	-3.8198
3.26316	-1.82262	-4.62824	-3.86293
3.27177	-1.84365	-4.68091	-3.90755
3.28042	-1.86502	-4.73496	-3.95277
3.28912	-1.88854	-4.79216	-4.00089
3.29787	-1.9097	-4.84841	-4.04765
3.30667	-1.93454	-4.9067	-4.09581
3.31551	-1.96002	-4.96198	-4.14254
3.3244	-1.98741	-5.02011	-4.19247
3.33333	-2.0154	-5.08047	-4.24306
3.34232	-2.04015	-5.13704	-4.29113
3.35135	-2.06428	-5.19141	-4.33778
3.36043	-2.08157	-5.24167	-4.38024
3.36957	-2.10073	-5.29325	-4.42479
3.37875	-2.11414	-5.33747	-4.46355
3.38798	-2.13088	-5.38988	-4.50716
3.39726	-2.1478	-5.44594	-4.54994
3.40659	-2.16939	-5.50478	-4.59979
3.41598	-2.19195	-5.56682	-4.65364
3.42541	-2.21539	-5.63331	-4.71084
3.4349	-2.24476	-5.70457	-4.77096
3.44444	-2.28036	-5.78652	-4.83958
3.45404	-2.31836	-5.87476	-4.91324
3.46369	-2.35638	-5.96726	-4.99015
3.47339	-2.39337	-6.05744	-5.06752
3.48315	-2.42633	-6.14516	-5.14271
3.49296	-2.46018	-6.23503	-5.21692
3.50282	-2.49766	-6.32431	-5.29429
3.51275	-2.53215	-6.41117	-5.3682
3.52273	-2.56188	-6.49184	-5.43936
3.53276	-2.58845	-6.56944	-5.5036
3.54286	-2.61673	-6.64329	-5.56738
3.55301	-2.644	-6.71568	-5.62811
3.56322	-2.67113	-6.78862	-5.69083
3.57349	-2.70069	-6.86431	-5.75625
3.58382	-2.72974	-6.94228	-5.81916
3.5942	-2.76309	-7.02701	-5.88959
3.60465	-2.79745	-7.11341	-5.96383
3.61516	-2.83341	-7.20083	-6.04225
3.62573	-2.8689	-7.29231	-6.11979
3.63636	-2.90219	-7.38497	-6.20117
3.64706	-2.94101	-7.48358	-6.2885
3.65782	-2.97977	-7.58312	-6.37482
3.66864	-3.02109	-7.68425	-6.4644
3.67953	-3.06027	-7.78481	-6.55207
3.69048	-3.09885	-7.88183	-6.63576
3.70149	-3.13801	-7.98004	-6.71843
3.71257	-3.17671	-8.07666	-6.80216
3.72372	-3.21731	-8.17327	-6.88699
3.73494	-3.26092	-8.27364	-6.9709
3.74622	-3.29849	-8.37046	-7.0498
3.75758	-3.33908	-8.47285	-7.1342
3.769	-3.37889	-8.57336	-7.21968
3.78049	-3.4208	-8.68018	-7.31186
3.79205	-3.46432	-8.79249	-7.40925
3.80368	-3.51362	-8.91574	-7.51832
3.81538	-3.56327	-9.0451	-7.63056
3.82716	-3.6134	-9.17549	-7.74572
3.83901	-3.66826	-9.30986	-7.86579
3.85093	-3.72368	-9.44675	-7.99131
3.86293	-3.77574	-9.5839	-8.11605
3.875	-3.83231	-9.72498	-8.24379
3.88715	-3.88827	-9.86167	-8.36785
3.89937	-3.94247	-9.99303	-8.48657
3.91167	-3.99661	-10.1225	-8.60608
3.92405	-4.04913	-10.2492	-8.72107
3.93651	-4.09336	-10.3696	-8.82897
3.94904	-4.13904	-10.4862	-8.93292
3.96166	-4.18601	-10.6042	-9.0384
3.97436	-4.23245	-10.7172	-9.14258
3.98714	-4.28165	-10.8352	-9.25231
4	-4.32697	-10.9501	-9.35999
4.01294	-4.37056	-11.0573	-9.45927
4.02597	-4.41445	-11.1599	-9.55808
4.03909	-4.4566	-11.2584	-9.65242
4.05229	-4.5011	-11.3556	-9.75001
4.06557	-4.53471	-11.4343	-9.83039
4.07895	-4.56258	-11.4996	-9.90132
4.09241	-4.58317	-11.5482	-9.95939
4.10596	-4.59751	-11.5749	-9.99999
4.1196	-4.60228	-11.583	-10.0251
4.13333	-4.58805	-11.562	-10.0265
4.14716	-4.57019	-11.5211	-10.0139
4.16107	-4.53739	-11.45	-9.97684
4.17508	-4.50018	-11.3561	-9.92401
4.18919	-4.44897	-11.2289	-9.84322
4.20339	-4.38429	-11.0722	-9.73143
4.21769	-4.30512	-10.8767	-9.58542
4.23208	-4.20708	-10.6342	-9.40364
4.24658	-4.10234	-10.3572	-9.19798
4.26117	-3.97209	-10.0283	-8.95009
4.27586	-3.8165	-9.63812	-8.64986
4.29066	-3.63191	-9.18319	-8.29333
4.30556	-3.42424	-8.66496	-7.88463
4.32056	-3.18863	-8.07284	-7.42368
4.33566	-2.91985	-7.41064	-6.90335
4.35088	-2.62425	-6.68183	-6.32315
4.3662	-2.29533	-5.87639	-5.67588
4.38163	-1.93129	-4.99062	-4.95737
4.39716	-1.55181	-4.03737	-4.18694
4.41281	-1.1426	-3.0164	-3.36157
4.42857	-0.704129	-1.92617	-2.47233
4.44444	-0.237242	-0.774688	-1.5208
4.46043	0.252012	0.440232	-0.51255
4.47653	0.768392	1.70769	0.537658
4.49275	1.29156	3.00648	1.61654
4.50909	1.82698	4.3382	2.72852
4.52555	2.37841	5.6925	3.85975
4.54212	2.93725	7.05723	5.01287
4.55882	3.49581	8.41329	6.16629
4.57565	4.04205	9.7493	7.29528
4.59259	4.56993	11.0418	8.38885
4.60967	5.07419	12.2863	9.44337
4.62687	5.54764	13.456	10.4421
4.64419	5.97923	14.5343	11.3642
4.66165	6.36257	15.4949	12.2041
4.67925	6.69662	16.3377	12.9426
4.69697	6.97401	17.0384	13.5602
4.71483	7.1838	17.5887	14.053
4.73282	7.33069	17.9792	14.4259
4.75096	7.40532	18.2064	14.6645
4.76923	7.4137	18.2629	14.7622
4.78764	7.35705	18.1684	14.7316
4.8062	7.24228	17.937	14.5811
4.8249	7.06674	17.5625	14.3081
4.84375	6.83498	17.0569	13.929
4.86275	6.56023	16.445	13.4607
4.88189	6.24878	15.7493	12.9213
4.90119	5.91535	14.9868	12.3193
4.92063	5.56136	14.1706	11.6772
4.94024	5.20392	13.3352	11.0144
4.96	4.84356	12.4744	10.3279
4.97992	4.47814	11.6004	9.64141
5	4.12092	10.7388	8.96097
5.02024	3.77612	9.91344	8.30079
5.04065	3.43426	9.1109	7.65752
5.06122	3.11643	8.34715	7.03849
5.08197	2.81969	7.64431	6.47434
5.10288	2.55506	7.00275	5.94921
5.12397	2.30646	6.4059	5.45721
5.14523	2.08126	5.86347	5.00171
5.16667	1.89232	5.39008	4.59993
5.18828	1.72131	4.96512	4.24362
5.21008	1.57213	4.57827	3.91772
5.23207	1.45403	4.24559	3.63282
5.25424	1.36015	3.95253	3.38013
5.2766	1.28453	3.69943	3.15553
5.29915	1.21489	3.47361	2.95894
5.32189	1.13799	3.2702	2.77759
5.34483	1.05924	3.08846	2.61824
5.36797	1.00361	2.93795	2.47736
5.3913	0.97717	2.83252	2.37856
5.41485	0.944452	2.73124	2.28503
5.4386	0.910979	2.64947	2.19312
5.46256	0.87653	2.57011	2.11659
5.48673	0.833637	2.48259	2.04043
5.51111	0.812527	2.41993	1.98225
5.53571	0.805978	2.36854	1.93637
5.56054	0.790274	2.30784	1.87937
5.58559	0.757178	2.23462	1.81141
5.61086	0.725568	2.17249	1.76391
5.63636	0.703222	2.10256	1.71871
5.6621	0.682776	2.03421	1.67666
5.68807	0.661254	1.97412	1.62553
5.71429	0.626813	1.90689	1.57722
5.74074	0.61214	1.84689	1.53304
5.76744	0.597195	1.78814	1.50143
5.79439	0.577823	1.73902	1.45818
5.8216	0.548931	1.67182	1.39851
5.84906	0.542208	1.63787	1.36804
5.87678	0.515422	1.58472	1.31923
5.90476	0.483914	1.52517	1.25737
5.93301	0.487654	1.50953	1.24061
5.96154	0.484692	1.48288	1.22354
5.99034	0.495663	1.47737	1.20777
6.01942	0.498428	1.47993	1.2139
6.04878	0.549564	1.52106	1.25634
6.07843	0.595284	1.58412	1.31243
6.10837	0.617035	1.63865	1.35686
6.13861	0.632622	1.6898	1.3952
6.16915	0.642775	1.7343	1.41213
6.2	0.665975	1.78738	1.45135

## Sheet: Fig.2b
Energy (eV)	Ellipticity (mdeg/nm), 15 degree	Ellipticity (mdeg/nm), 30 degree	Ellipticity (mdeg/nm), 45 degree
1.37778	-0.561057	-0.331207	-0.264677
1.37931	-0.553188	-0.333489	-0.258971
1.38085	-0.556352	-0.333871	-0.258488
1.38239	-0.559609	-0.336915	-0.255757
1.38393	-0.561209	-0.341427	-0.255539
1.38547	-0.561769	-0.34341	-0.252635
1.38702	-0.560857	-0.345868	-0.252114
1.38858	-0.558998	-0.346992	-0.251081
1.39013	-0.559367	-0.347544	-0.250491
1.39169	-0.562784	-0.349275	-0.252379
1.39326	-0.56279	-0.350862	-0.250053
1.39483	-0.564322	-0.354304	-0.251877
1.3964	-0.570952	-0.35538	-0.252273
1.39797	-0.573382	-0.356089	-0.255216
1.39955	-0.574557	-0.354458	-0.25782
1.40113	-0.574394	-0.355002	-0.25728
1.40271	-0.576908	-0.356901	-0.257013
1.4043	-0.580446	-0.360953	-0.256917
1.4059	-0.579533	-0.362659	-0.257467
1.40749	-0.576269	-0.365007	-0.255382
1.40909	-0.565851	-0.368375	-0.25131
1.41069	-0.563174	-0.374532	-0.251834
1.4123	-0.569541	-0.378728	-0.257527
1.41391	-0.572075	-0.381573	-0.259231
1.41553	-0.576947	-0.38638	-0.261957
1.41714	-0.580672	-0.389175	-0.264837
1.41876	-0.589307	-0.397099	-0.271913
1.42039	-0.595189	-0.404866	-0.279811
1.42202	-0.602232	-0.412036	-0.287158
1.42365	-0.605516	-0.418123	-0.288806
1.42529	-0.604188	-0.425824	-0.286778
1.42693	-0.606186	-0.432179	-0.287623
1.42857	-0.609312	-0.43822	-0.290404
1.43022	-0.608226	-0.448399	-0.290869
1.43187	-0.608362	-0.456102	-0.291397
1.43353	-0.614462	-0.461791	-0.292873
1.43519	-0.622712	-0.466272	-0.293452
1.43685	-0.632164	-0.473833	-0.298094
1.43852	-0.640025	-0.481239	-0.30196
1.44019	-0.644327	-0.489766	-0.304373
1.44186	-0.65106	-0.503993	-0.305824
1.44354	-0.656941	-0.515705	-0.3057
1.44522	-0.663702	-0.525588	-0.307582
1.44691	-0.668607	-0.536681	-0.306514
1.4486	-0.669822	-0.552964	-0.304856
1.45029	-0.672212	-0.567874	-0.305168
1.45199	-0.674282	-0.578356	-0.30399
1.45369	-0.676323	-0.590434	-0.299453
1.4554	-0.677037	-0.59944	-0.296602
1.45711	-0.683326	-0.607142	-0.30097
1.45882	-0.691221	-0.616056	-0.304119
1.46054	-0.69776	-0.625934	-0.307194
1.46226	-0.705843	-0.633166	-0.310787
1.46399	-0.71069	-0.640289	-0.313239
1.46572	-0.717383	-0.650477	-0.314755
1.46746	-0.727404	-0.661045	-0.319539
1.46919	-0.736666	-0.671047	-0.323341
1.47094	-0.742329	-0.679811	-0.324894
1.47268	-0.744791	-0.687386	-0.324247
1.47444	-0.746976	-0.694807	-0.322016
1.47619	-0.747591	-0.703682	-0.321296
1.47795	-0.749297	-0.712428	-0.319199
1.47971	-0.750835	-0.720089	-0.318808
1.48148	-0.752805	-0.727295	-0.319539
1.48325	-0.755396	-0.732586	-0.322013
1.48503	-0.760442	-0.736801	-0.324899
1.48681	-0.76488	-0.742858	-0.327123
1.4886	-0.76884	-0.748029	-0.33021
1.49038	-0.773249	-0.753158	-0.332454
1.49218	-0.777608	-0.75832	-0.335453
1.49398	-0.782492	-0.762928	-0.33831
1.49578	-0.786071	-0.767666	-0.340945
1.49758	-0.788949	-0.772693	-0.342146
1.4994	-0.79184	-0.777211	-0.342638
1.50121	-0.794391	-0.782576	-0.343486
1.50303	-0.79619	-0.787857	-0.343778
1.50485	-0.797389	-0.793741	-0.34402
1.50668	-0.801149	-0.800794	-0.345896
1.50852	-0.805096	-0.808077	-0.347484
1.51035	-0.809708	-0.814455	-0.348412
1.5122	-0.814404	-0.819752	-0.34934
1.51404	-0.819913	-0.828419	-0.352288
1.51589	-0.824834	-0.839238	-0.353316
1.51775	-0.833405	-0.850339	-0.358012
1.51961	-0.844	-0.862759	-0.363748
1.52147	-0.854418	-0.874782	-0.36948
1.52334	-0.866144	-0.886579	-0.376239
1.52522	-0.878236	-0.900366	-0.383501
1.52709	-0.891231	-0.917761	-0.389454
1.52898	-0.904765	-0.936288	-0.393962
1.53086	-0.920307	-0.955191	-0.402225
1.53276	-0.936248	-0.973355	-0.409529
1.53465	-0.95257	-0.993043	-0.416411
1.53656	-0.971086	-1.01376	-0.424511
1.53846	-0.989204	-1.03626	-0.431256
1.54037	-1.00511	-1.06061	-0.436113
1.54229	-1.02153	-1.08589	-0.442463
1.54421	-1.03582	-1.10865	-0.449136
1.54613	-1.05024	-1.13028	-0.455562
1.54806	-1.0645	-1.15236	-0.460947
1.55	-1.0779	-1.17295	-0.466005
1.55194	-1.08887	-1.19195	-0.469527
1.55388	-1.10211	-1.2126	-0.474936
1.55583	-1.1162	-1.23114	-0.480984
1.55779	-1.12996	-1.24713	-0.485797
1.55975	-1.14474	-1.26534	-0.492058
1.56171	-1.15965	-1.28239	-0.497686
1.56368	-1.17307	-1.29947	-0.503543
1.56566	-1.18617	-1.3196	-0.508895
1.56764	-1.20151	-1.33985	-0.515704
1.56962	-1.21343	-1.35736	-0.519273
1.57161	-1.22638	-1.37617	-0.524305
1.5736	-1.23999	-1.39361	-0.529681
1.5756	-1.25362	-1.41277	-0.535639
1.57761	-1.26894	-1.43512	-0.540963
1.57962	-1.28546	-1.46113	-0.547228
1.58163	-1.30269	-1.48689	-0.554009
1.58365	-1.3212	-1.51412	-0.56164
1.58568	-1.34122	-1.54442	-0.570919
1.58771	-1.36312	-1.57421	-0.580295
1.58974	-1.38634	-1.60822	-0.590448
1.59178	-1.41165	-1.64496	-0.60241
1.59383	-1.43802	-1.68002	-0.61439
1.59588	-1.46582	-1.71709	-0.628293
1.59794	-1.49369	-1.7548	-0.642033
1.6	-1.52263	-1.79372	-0.656684
1.60207	-1.55048	-1.83163	-0.670655
1.60414	-1.57817	-1.87136	-0.684052
1.60622	-1.60566	-1.91056	-0.698538
1.6083	-1.6297	-1.94909	-0.710239
1.61039	-1.65378	-1.98572	-0.722458
1.61248	-1.67539	-2.01907	-0.731791
1.61458	-1.6956	-2.05133	-0.73934
1.61669	-1.71678	-2.08108	-0.749563
1.6188	-1.74031	-2.11097	-0.760454
1.62092	-1.76157	-2.14139	-0.770964
1.62304	-1.78272	-2.1711	-0.780561
1.62516	-1.80469	-2.19952	-0.790294
1.6273	-1.82643	-2.22862	-0.800156
1.62943	-1.84858	-2.25967	-0.811666
1.63158	-1.87391	-2.29048	-0.825495
1.63373	-1.89943	-2.32392	-0.838309
1.63588	-1.92423	-2.35636	-0.850579
1.63804	-1.94976	-2.38853	-0.864634
1.64021	-1.97364	-2.41873	-0.878341
1.64238	-1.9973	-2.44934	-0.891634
1.64456	-2.02224	-2.47986	-0.90676
1.64675	-2.04645	-2.50863	-0.920307
1.64894	-2.06986	-2.53774	-0.933203
1.65113	-2.09253	-2.56568	-0.945049
1.65333	-2.11165	-2.59171	-0.955577
1.65554	-2.13223	-2.61719	-0.966865
1.65775	-2.15261	-2.64156	-0.977456
1.65997	-2.17195	-2.66453	-0.98774
1.6622	-2.18958	-2.68494	-0.997798
1.66443	-2.2062	-2.70373	-1.00747
1.66667	-2.22204	-2.71998	-1.01649
1.66891	-2.23565	-2.73376	-1.02495
1.67116	-2.24998	-2.74484	-1.03487
1.67341	-2.25986	-2.75414	-1.04132
1.67568	-2.26905	-2.76274	-1.04579
1.67794	-2.2772	-2.77121	-1.05008
1.68022	-2.28502	-2.77894	-1.05404
1.6825	-2.29385	-2.78737	-1.05839
1.68478	-2.30333	-2.79517	-1.06381
1.68707	-2.31071	-2.80179	-1.06775
1.68937	-2.31728	-2.80751	-1.07075
1.69168	-2.32322	-2.81285	-1.07388
1.69399	-2.32952	-2.81895	-1.07792
1.69631	-2.33535	-2.82383	-1.08193
1.69863	-2.34255	-2.82842	-1.08721
1.70096	-2.34747	-2.83267	-1.09093
1.7033	-2.34998	-2.83779	-1.09391
1.70564	-2.35278	-2.84338	-1.09737
1.70799	-2.35713	-2.84835	-1.10161
1.71034	-2.36263	-2.85441	-1.105
1.71271	-2.36652	-2.85949	-1.1074
1.71508	-2.37036	-2.86364	-1.10976
1.71745	-2.37325	-2.869	-1.11203
1.71983	-2.37652	-2.87228	-1.11428
1.72222	-2.38095	-2.87424	-1.11686
1.72462	-2.38309	-2.8748	-1.11857
1.72702	-2.38398	-2.87612	-1.11928
1.72943	-2.38376	-2.87724	-1.11954
1.73184	-2.38609	-2.87715	-1.12208
1.73427	-2.38827	-2.87712	-1.12483
1.73669	-2.39022	-2.8751	-1.12726
1.73913	-2.39112	-2.87255	-1.12882
1.74157	-2.39086	-2.86953	-1.13033
1.74402	-2.3908	-2.86621	-1.13123
1.74648	-2.39208	-2.86044	-1.13381
1.74894	-2.39122	-2.8529	-1.135
1.75141	-2.38674	-2.84201	-1.13439
1.75389	-2.38168	-2.83151	-1.13262
1.75637	-2.37634	-2.82125	-1.1304
1.75887	-2.37079	-2.81041	-1.12814
1.76136	-2.36534	-2.79784	-1.12584
1.76387	-2.35933	-2.78347	-1.12252
1.76638	-2.35246	-2.77018	-1.11933
1.7689	-2.34365	-2.75678	-1.11512
1.77143	-2.33621	-2.74228	-1.11171
1.77396	-2.32861	-2.72602	-1.10862
1.7765	-2.32028	-2.70733	-1.10556
1.77905	-2.31046	-2.68778	-1.10244
1.78161	-2.29805	-2.66752	-1.09702
1.78417	-2.28297	-2.64813	-1.09067
1.78674	-2.26838	-2.62756	-1.08375
1.78932	-2.25518	-2.60553	-1.0781
1.79191	-2.24043	-2.58388	-1.07157
1.7945	-2.22529	-2.56358	-1.06474
1.7971	-2.20938	-2.54265	-1.05801
1.79971	-2.19425	-2.52196	-1.05136
1.80233	-2.1794	-2.50096	-1.0445
1.80495	-2.16787	-2.48048	-1.03923
1.80758	-2.15713	-2.46102	-1.0348
1.81022	-2.14744	-2.44157	-1.03188
1.81287	-2.13575	-2.42226	-1.02646
1.81552	-2.12394	-2.40249	-1.02109
1.81818	-2.11258	-2.38371	-1.01655
1.82085	-2.1011	-2.36561	-1.01127
1.82353	-2.08963	-2.3487	-1.00584
1.82622	-2.07674	-2.33243	-0.999547
1.82891	-2.06554	-2.3147	-0.994891
1.83161	-2.05131	-2.29649	-0.987904
1.83432	-2.03963	-2.27937	-0.982454
1.83704	-2.0293	-2.26215	-0.978249
1.83976	-2.01828	-2.24652	-0.973178
1.8425	-2.00712	-2.22974	-0.968025
1.84524	-1.99435	-2.21262	-0.961309
1.84799	-1.9835	-2.19538	-0.955469
1.85075	-1.97176	-2.17943	-0.949082
1.85351	-1.96099	-2.16472	-0.943644
1.85629	-1.94977	-2.15037	-0.937407
1.85907	-1.93857	-2.13733	-0.931229
1.86186	-1.92849	-2.12353	-0.925663
1.86466	-1.9173	-2.10969	-0.918727
1.86747	-1.90768	-2.09667	-0.912898
1.87029	-1.89894	-2.08414	-0.908524
1.87311	-1.89163	-2.07259	-0.905203
1.87595	-1.88339	-2.06019	-0.899733
1.87879	-1.87601	-2.04875	-0.894401
1.88164	-1.86872	-2.03668	-0.889711
1.8845	-1.86142	-2.0262	-0.884671
1.88737	-1.8546	-2.01737	-0.880833
1.89024	-1.84863	-2.00736	-0.877989
1.89313	-1.843	-1.99765	-0.875168
1.89602	-1.83727	-1.98771	-0.872194
1.89893	-1.83105	-1.97917	-0.869213
1.90184	-1.8257	-1.97274	-0.866725
1.90476	-1.81987	-1.96684	-0.862994
1.90769	-1.81467	-1.96097	-0.860578
1.91063	-1.81007	-1.95279	-0.857089
1.91358	-1.80534	-1.94605	-0.853561
1.91654	-1.80073	-1.94114	-0.85019
1.9195	-1.7957	-1.93554	-0.846361
1.92248	-1.79114	-1.9294	-0.842524
1.92547	-1.78591	-1.92096	-0.839226
1.92846	-1.78208	-1.91273	-0.837342
1.93146	-1.77887	-1.90536	-0.836087
1.93448	-1.77573	-1.8986	-0.8345
1.9375	-1.77362	-1.89353	-0.833837
1.94053	-1.77125	-1.88901	-0.832354
1.94357	-1.76972	-1.88458	-0.831798
1.94662	-1.76856	-1.88139	-0.83145
1.94969	-1.76655	-1.87798	-0.829477
1.95276	-1.76455	-1.87637	-0.828295
1.95584	-1.76206	-1.87592	-0.826232
1.95893	-1.75949	-1.87533	-0.823807
1.96203	-1.75725	-1.87432	-0.821657
1.96513	-1.75589	-1.87206	-0.819756
1.96825	-1.75405	-1.87042	-0.816746
1.97138	-1.75187	-1.86925	-0.814242
1.97452	-1.75065	-1.86995	-0.812945
1.97767	-1.74945	-1.87106	-0.810329
1.98083	-1.74998	-1.87182	-0.808361
1.984	-1.75265	-1.87325	-0.808276
1.98718	-1.75822	-1.87658	-0.810176
1.99037	-1.76285	-1.8824	-0.811586
1.99357	-1.766	-1.88817	-0.81252
1.99678	-1.77128	-1.89454	-0.814242
2	-1.77718	-1.90205	-0.8155
2.00323	-1.78442	-1.91091	-0.818004
2.00647	-1.79313	-1.92122	-0.822396
2.00972	-1.80165	-1.93142	-0.826432
2.01299	-1.80882	-1.94472	-0.82831
2.01626	-1.81768	-1.95852	-0.830867
2.01954	-1.82934	-1.97411	-0.835991
2.02284	-1.84119	-1.9923	-0.840669
2.02614	-1.85267	-2.01216	-0.844461
2.02946	-1.8653	-2.03251	-0.849089
2.03279	-1.87735	-2.05335	-0.853615
2.03612	-1.89029	-2.07711	-0.857285
2.03947	-1.90392	-2.10242	-0.861275
2.04283	-1.91821	-2.1277	-0.866278
2.0462	-1.93394	-2.15374	-0.871261
2.04959	-1.95081	-2.18095	-0.877491
2.05298	-1.96886	-2.20833	-0.884606
2.05638	-1.98853	-2.2366	-0.892695
2.0598	-2.00847	-2.26487	-0.900355
2.06323	-2.02906	-2.29278	-0.909216
2.06667	-2.04973	-2.32114	-0.919906
2.07012	-2.06932	-2.3497	-0.928832
2.07358	-2.08852	-2.37803	-0.936872
2.07705	-2.10711	-2.40533	-0.945187
2.08054	-2.12556	-2.43126	-0.953711
2.08403	-2.14359	-2.4564	-0.96161
2.08754	-2.16133	-2.48057	-0.968957
2.09106	-2.17985	-2.50464	-0.97626
2.09459	-2.19819	-2.52651	-0.982806
2.09814	-2.21568	-2.54671	-0.990776
2.10169	-2.23342	-2.56765	-0.999986
2.10526	-2.25184	-2.5882	-1.00878
2.10884	-2.26881	-2.60842	-1.01533
2.11244	-2.2859	-2.62725	-1.02299
2.11604	-2.30426	-2.64727	-1.03257
2.11966	-2.32074	-2.66765	-1.0411
2.12329	-2.33808	-2.68947	-1.05052
2.12693	-2.35716	-2.71171	-1.05845
2.13058	-2.37531	-2.73395	-1.06518
2.13425	-2.39342	-2.75642	-1.07213
2.13793	-2.41285	-2.78067	-1.08112
2.14162	-2.43389	-2.8071	-1.09106
2.14533	-2.45542	-2.83574	-1.10015
2.14905	-2.47849	-2.86596	-1.11068
2.15278	-2.50215	-2.89686	-1.12105
2.15652	-2.52504	-2.93046	-1.13131
2.16028	-2.5497	-2.96607	-1.14378
2.16405	-2.57593	-3.00377	-1.15664
2.16783	-2.60213	-3.04314	-1.16881
2.17163	-2.62844	-3.08349	-1.18076
2.17544	-2.6525	-3.12415	-1.19277
2.17926	-2.67576	-3.16348	-1.20367
2.1831	-2.69829	-3.202	-1.21423
2.18695	-2.7205	-3.23872	-1.2261
2.19081	-2.74237	-3.27465	-1.23703
2.19469	-2.76132	-3.30784	-1.24659
2.19858	-2.77863	-3.34	-1.25562
2.20249	-2.79506	-3.36896	-1.26444
2.20641	-2.81172	-3.3948	-1.27281
2.21034	-2.828	-3.4177	-1.2813
2.21429	-2.84367	-3.43879	-1.28987
2.21825	-2.85666	-3.45673	-1.29661
2.22222	-2.86761	-3.46932	-1.3019
2.22621	-2.87898	-3.47838	-1.30715
2.23022	-2.88956	-3.4841	-1.31304
2.23423	-2.89907	-3.4873	-1.31739
2.23827	-2.90639	-3.48825	-1.32127
2.24231	-2.91222	-3.4878	-1.32429
2.24638	-2.91728	-3.4855	-1.32635
2.25045	-2.92377	-3.48336	-1.32938
2.25455	-2.92923	-3.48191	-1.33099
2.25865	-2.93491	-3.48282	-1.33393
2.26277	-2.94138	-3.48414	-1.33638
2.26691	-2.94719	-3.48697	-1.33851
2.27106	-2.95451	-3.49256	-1.3411
2.27523	-2.96319	-3.50008	-1.34389
2.27941	-2.97448	-3.51226	-1.34833
2.28361	-2.98517	-3.52811	-1.35189
2.28782	-2.99755	-3.54657	-1.35663
2.29205	-3.01114	-3.56751	-1.3613
2.2963	-3.02645	-3.59183	-1.3677
2.30056	-3.04448	-3.62012	-1.37648
2.30483	-3.06442	-3.65014	-1.38637
2.30912	-3.08584	-3.68248	-1.39728
2.31343	-3.10787	-3.71673	-1.40851
2.31776	-3.13018	-3.75211	-1.42002
2.3221	-3.1537	-3.78895	-1.43158
2.32645	-3.17954	-3.82774	-1.44466
2.33083	-3.2047	-3.86513	-1.4567
2.33522	-3.22867	-3.90192	-1.46751
2.33962	-3.25362	-3.93709	-1.47839
2.34405	-3.27838	-3.97188	-1.48907
2.34848	-3.30285	-4.0048	-1.49994
2.35294	-3.32574	-4.03391	-1.50928
2.35741	-3.3485	-4.05962	-1.51965
2.3619	-3.36953	-4.08268	-1.52969
2.36641	-3.38868	-4.1029	-1.53904
2.37094	-3.40879	-4.12161	-1.54881
2.37548	-3.42726	-4.1385	-1.55833
2.38004	-3.44521	-4.15412	-1.56773
2.38462	-3.46106	-4.16961	-1.57588
2.38921	-3.47582	-4.18558	-1.58333
2.39382	-3.49284	-4.20338	-1.59282
2.39845	-3.51117	-4.22273	-1.60299
2.4031	-3.53089	-4.24488	-1.61378
2.40777	-3.55115	-4.27007	-1.62374
2.41245	-3.5723	-4.30031	-1.63378
2.41715	-3.59528	-4.33338	-1.64542
2.42188	-3.62149	-4.36798	-1.65821
2.42661	-3.65119	-4.40645	-1.67313
2.43137	-3.68181	-4.44926	-1.68853
2.43615	-3.7123	-4.49399	-1.70292
2.44094	-3.7454	-4.54156	-1.71861
2.44576	-3.78223	-4.59183	-1.73654
2.45059	-3.8193	-4.64142	-1.75505
2.45545	-3.85709	-4.69221	-1.77369
2.46032	-3.8962	-4.74463	-1.79343
2.46521	-3.93546	-4.79757	-1.81351
2.47012	-3.97547	-4.84872	-1.83378
2.47505	-4.01639	-4.89742	-1.85485
2.48	-4.05747	-4.94245	-1.87773
2.48497	-4.09502	-4.98158	-1.89883
2.48996	-4.1296	-5.01628	-1.91884
2.49497	-4.16246	-5.04332	-1.93955
2.5	-4.18917	-5.06192	-1.95741
2.50505	-4.20971	-5.06989	-1.97181
2.51012	-4.22525	-5.06756	-1.98428
2.51521	-4.2329	-5.05589	-1.99219
2.52033	-4.23353	-5.03359	-1.99649
2.52546	-4.22817	-5.00359	-1.9976
2.53061	-4.21759	-4.9669	-1.99696
2.53579	-4.20125	-4.92681	-1.99235
2.54098	-4.1802	-4.88397	-1.98409
2.5462	-4.15748	-4.84198	-1.97494
2.55144	-4.13401	-4.80297	-1.96449
2.5567	-4.11266	-4.76963	-1.95532
2.56198	-4.0939	-4.74386	-1.94774
2.56729	-4.0773	-4.72754	-1.93973
2.57261	-4.0656	-4.71967	-1.934
2.57796	-4.06074	-4.72178	-1.93114
2.58333	-4.06289	-4.73342	-1.93132
2.58873	-4.07161	-4.75445	-1.93548
2.59414	-4.086	-4.78198	-1.94273
2.59958	-4.10464	-4.81453	-1.95147
2.60504	-4.12461	-4.84957	-1.96073
2.61053	-4.14879	-4.88571	-1.9726
2.61603	-4.17453	-4.92181	-1.9842
2.62156	-4.19963	-4.9542	-1.99582
2.62712	-4.22327	-4.98057	-2.007
2.6327	-4.24642	-5.00104	-2.01914
2.6383	-4.26347	-5.0157	-2.02828
2.64392	-4.27691	-5.02024	-2.03643
2.64957	-4.28669	-5.01769	-2.04234
2.65525	-4.29382	-5.00784	-2.04786
2.66094	-4.29513	-4.99114	-2.05107
2.66667	-4.29151	-4.96855	-2.05144
2.67241	-4.28491	-4.94186	-2.04975
2.67819	-4.27568	-4.9125	-2.04595
2.68398	-4.26433	-4.88257	-2.04081
2.6898	-4.25307	-4.8558	-2.0343
2.69565	-4.24324	-4.83296	-2.02852
2.70153	-4.23637	-4.81671	-2.02374
2.70742	-4.23437	-4.81068	-2.02053
2.71335	-4.23885	-4.81329	-2.02085
2.7193	-4.24905	-4.82627	-2.02495
2.72527	-4.26254	-4.84901	-2.03011
2.73128	-4.28299	-4.88124	-2.03868
2.73731	-4.30941	-4.92258	-2.04964
2.74336	-4.34087	-4.97026	-2.0631
2.74945	-4.37615	-5.02124	-2.07889
2.75556	-4.41544	-5.0747	-2.09623
2.76169	-4.45698	-5.12973	-2.11454
2.76786	-4.49852	-5.18443	-2.1324
2.77405	-4.5405	-5.23732	-2.15173
2.78027	-4.58326	-5.28628	-2.17168
2.78652	-4.62555	-5.33126	-2.19207
2.79279	-4.66528	-5.37348	-2.21301
2.7991	-4.70277	-5.41296	-2.2325
2.80543	-4.73627	-5.44926	-2.24992
2.81179	-4.76808	-5.48127	-2.26751
2.81818	-4.79809	-5.51174	-2.28435
2.8246	-4.82842	-5.54213	-2.30121
2.83105	-4.85993	-5.57321	-2.31812
2.83753	-4.8904	-5.60673	-2.3336
2.84404	-4.92269	-5.6439	-2.3505
2.85057	-4.95729	-5.68311	-2.36827
2.85714	-4.99516	-5.72773	-2.38914
2.86374	-5.03474	-5.77646	-2.4102
2.87037	-5.07777	-5.82948	-2.43263
2.87703	-5.12314	-5.88522	-2.45674
2.88372	-5.17071	-5.94331	-2.48132
2.89044	-5.21808	-6.00137	-2.50718
2.8972	-5.26833	-6.05744	-2.53361
2.90398	-5.31962	-6.1109	-2.56139
2.9108	-5.36828	-6.16032	-2.58769
2.91765	-5.41402	-6.20607	-2.61212
2.92453	-5.4545	-6.24618	-2.63624
2.93144	-5.4908	-6.27972	-2.65694
2.93839	-5.52325	-6.30696	-2.67587
2.94537	-5.55304	-6.33053	-2.69363
2.95238	-5.5796	-6.34963	-2.71126
2.95943	-5.60138	-6.36585	-2.72577
2.96651	-5.62236	-6.38279	-2.73826
2.97362	-5.64317	-6.39918	-2.75174
2.98077	-5.66639	-6.41743	-2.76399
2.98795	-5.69307	-6.44089	-2.77766
2.99517	-5.72195	-6.47136	-2.79265
3.00242	-5.75534	-6.50934	-2.80867
3.00971	-5.79215	-6.55527	-2.82589
3.01703	-5.83495	-6.60947	-2.84707
3.02439	-5.883	-6.67108	-2.87161
3.03178	-5.93701	-6.73987	-2.89848
3.03922	-5.99702	-6.81432	-2.92818
3.04668	-6.05773	-6.89088	-2.96098
3.05419	-6.12084	-6.96752	-2.99573
3.06173	-6.18421	-7.0414	-3.0319
3.06931	-6.2472	-7.11187	-3.06817
3.07692	-6.31035	-7.17826	-3.10401
3.08458	-6.36795	-7.23741	-3.13634
3.09227	-6.41914	-7.29082	-3.16651
3.1	-6.4682	-7.33746	-3.19748
3.10777	-6.51455	-7.37847	-3.2258
3.11558	-6.55719	-7.41524	-3.2512
3.12343	-6.5973	-7.45102	-3.27628
3.13131	-6.63633	-7.48654	-3.30169
3.13924	-6.67323	-7.52257	-3.32558
3.14721	-6.71135	-7.56166	-3.3489
3.15522	-6.75387	-7.60342	-3.37445
3.16327	-6.79758	-7.65028	-3.40076
3.17136	-6.84126	-7.70403	-3.42605
3.17949	-6.88891	-7.76136	-3.45317
3.18766	-6.93959	-7.82181	-3.48076
3.19588	-6.99667	-7.88522	-3.51125
3.20413	-7.05677	-7.9536	-3.5442
3.21244	-7.12103	-8.02482	-3.5799
3.22078	-7.18892	-8.10251	-3.6182
3.22917	-7.25888	-8.18285	-3.65656
3.2376	-7.33219	-8.26508	-3.69758
3.24607	-7.40862	-8.35063	-3.74015
3.25459	-7.48833	-8.44047	-3.78635
3.26316	-7.56677	-8.53187	-3.83173
3.27177	-7.64622	-8.62647	-3.87725
3.28042	-7.72671	-8.72337	-3.92433
3.28912	-7.80701	-8.81795	-3.97327
3.29787	-7.8867	-8.91032	-4.02183
3.30667	-7.96722	-8.99973	-4.07159
3.31551	-8.04545	-9.08384	-4.12066
3.3244	-8.12292	-9.16333	-4.17152
3.33333	-8.19775	-9.23797	-4.22117
3.34232	-8.26894	-9.30681	-4.26765
3.35135	-8.33723	-9.36808	-4.31253
3.36043	-8.40179	-9.42608	-4.35324
3.36957	-8.46588	-9.48262	-4.39477
3.37875	-8.52721	-9.53747	-4.434
3.38798	-8.59374	-9.60064	-4.47716
3.39726	-8.66434	-9.66934	-4.52128
3.40659	-8.74274	-9.74451	-4.56948
3.41598	-8.82806	-9.83245	-4.62105
3.42541	-8.92125	-9.93366	-4.67765
3.4349	-9.0233	-10.0446	-4.74111
3.44444	-9.13601	-10.1639	-4.81277
3.45404	-9.25431	-10.2927	-4.88867
3.46369	-9.37569	-10.4237	-4.96613
3.47339	-9.49735	-10.5568	-5.04604
3.48315	-9.61539	-10.6877	-5.12557
3.49296	-9.72993	-10.8092	-5.2063
3.50282	-9.84063	-10.9188	-5.28741
3.51275	-9.94335	-11.0171	-5.36387
3.52273	-10.037	-11.1052	-5.43567
3.53276	-10.1225	-11.1853	-5.50284
3.54286	-10.2044	-11.2593	-5.56963
3.55301	-10.2816	-11.3262	-5.63266
3.56322	-10.3568	-11.3926	-5.69508
3.57349	-10.4362	-11.4635	-5.75835
3.58382	-10.5166	-11.5394	-5.82209
3.5942	-10.6036	-11.6192	-5.89331
3.60465	-10.6956	-11.7078	-5.96777
3.61516	-10.7937	-11.8033	-6.0442
3.62573	-10.895	-11.9015	-6.12184
3.63636	-10.9986	-12.002	-6.20176
3.64706	-11.1089	-12.1037	-6.28729
3.65782	-11.2182	-12.2019	-6.37528
3.66864	-11.3268	-12.2988	-6.46794
3.67953	-11.4305	-12.3946	-6.55829
3.69048	-11.5306	-12.4842	-6.64492
3.70149	-11.6272	-12.5671	-6.73162
3.71257	-11.719	-12.6451	-6.81931
3.72372	-11.8091	-12.7227	-6.90785
3.73494	-11.8994	-12.8004	-6.99766
3.74622	-11.9871	-12.8823	-7.0855
3.75758	-12.0797	-12.9685	-7.17559
3.769	-12.1743	-13.0586	-7.2668
3.78049	-12.2768	-13.1608	-7.36304
3.79205	-12.3862	-13.272	-7.46512
3.80368	-12.5058	-13.3911	-7.57901
3.81538	-12.6311	-13.5146	-7.69598
3.82716	-12.7577	-13.6393	-7.81791
3.83901	-12.8872	-13.7652	-7.94252
3.85093	-13.0155	-13.8906	-8.07292
3.86293	-13.1409	-14.0118	-8.20469
3.875	-13.2663	-14.1201	-8.34025
3.88715	-13.3804	-14.218	-8.4746
3.89937	-13.4868	-14.3068	-8.60493
3.91167	-13.5849	-14.3851	-8.73388
3.92405	-13.6754	-14.4543	-8.86409
3.93651	-13.7531	-14.5097	-8.99021
3.94904	-13.8226	-14.5514	-9.11533
3.96166	-13.8858	-14.5855	-9.23806
3.97436	-13.941	-14.6111	-9.36172
3.98714	-13.9916	-14.6281	-9.49086
4	-14.0335	-14.6304	-9.62055
4.01294	-14.0649	-14.6159	-9.74791
4.02597	-14.0867	-14.5824	-9.87343
4.03909	-14.0913	-14.5288	-9.99734
4.05229	-14.0821	-14.4503	-10.1198
4.06557	-14.0468	-14.3377	-10.2331
4.07895	-13.985	-14.1928	-10.3369
4.09241	-13.8925	-14.0126	-10.4284
4.10596	-13.7653	-13.7924	-10.5077
4.1196	-13.6036	-13.533	-10.5713
4.13333	-13.399	-13.2318	-10.6142
4.14716	-13.1628	-12.8882	-10.6407
4.16107	-12.8887	-12.4976	-10.6479
4.17508	-12.5782	-12.0607	-10.6404
4.18919	-12.2229	-11.5716	-10.6067
4.20339	-11.8239	-11.0231	-10.5479
4.21769	-11.3736	-10.4119	-10.4598
4.23208	-10.8667	-9.73515	-10.3351
4.24658	-10.3073	-8.97868	-10.1815
4.26117	-9.67929	-8.13703	-9.98355
4.27586	-8.97455	-7.20484	-9.73482
4.29066	-8.18533	-6.17835	-9.42842
4.30556	-7.31348	-5.04852	-9.07023
4.32056	-6.35934	-3.81799	-8.65447
4.33566	-5.32047	-2.47976	-8.17279
4.35088	-4.1964	-1.03703	-7.62633
4.3662	-2.98158	0.499304	-7.00811
4.38163	-1.67991	2.12667	-6.32119
4.39716	-0.301037	3.8448	-5.57091
4.41281	1.15098	5.65006	-4.75247
4.42857	2.67228	7.53202	-3.86591
4.44444	4.26194	9.47747	-2.90859
4.46043	5.9095	11.4734	-1.88721
4.47653	7.60392	13.508	-0.808704
4.49275	9.32721	15.5703	0.311681
4.50909	11.071	17.6422	1.47706
4.52555	12.8243	19.6957	2.67939
4.54212	14.5743	21.7094	3.90996
4.55882	16.3019	23.6537	5.14883
4.57565	17.9782	25.5104	6.38036
4.59259	19.5908	27.2566	7.59207
4.60967	21.1197	28.8642	8.77476
4.62687	22.5472	30.3038	9.90822
4.64419	23.8435	31.5513	10.9725
4.66165	24.9814	32.5847	11.9502
4.67925	25.9482	33.3723	12.8298
4.69697	26.7252	33.9046	13.5943
4.71483	27.2976	34.1733	14.2316
4.73282	27.6549	34.1648	14.7367
4.75096	27.7907	33.8823	15.0909
4.76923	27.697	33.3355	15.3011
4.78764	27.3885	32.5437	15.3664
4.8062	26.8821	31.5257	15.2936
4.8249	26.1969	30.3089	15.0867
4.84375	25.334	28.9322	14.7597
4.86275	24.3265	27.4232	14.3271
4.88189	23.2093	25.8243	13.8103
4.90119	22.0102	24.1692	13.2279
4.92063	20.7514	22.4879	12.5894
4.94024	19.4613	20.8062	11.9165
4.96	18.1532	19.1479	11.2116
4.97992	16.8505	17.5481	10.4945
5	15.5794	16.0287	9.77694
5.02024	14.3608	14.604	9.07712
5.04065	13.1934	13.2774	8.39422
5.06122	12.0876	12.06	7.7389
5.08197	11.0702	10.9463	7.12004
5.10288	10.141	9.94226	6.54942
5.12397	9.29531	9.05285	6.02362
5.14523	8.52975	8.27508	5.53286
5.16667	7.85148	7.598	5.09417
5.18828	7.25297	7.00063	4.69956
5.21008	6.72238	6.48308	4.33762
5.23207	6.264	6.03815	4.01264
5.25424	5.86427	5.65579	3.72326
5.2766	5.51851	5.34548	3.47061
5.29915	5.21559	5.09023	3.24076
5.32189	4.95007	4.8714	3.04466
5.34483	4.72053	4.69048	2.86839
5.36797	4.52389	4.53429	2.71433
5.3913	4.36885	4.42508	2.59278
5.41485	4.23625	4.33793	2.48727
5.4386	4.10966	4.27097	2.39445
5.46256	4.0033	4.21253	2.29912
5.48673	3.90116	4.15317	2.21722
5.51111	3.81775	4.09912	2.15179
5.53571	3.7364	4.03501	2.08832
5.56054	3.65729	3.98515	2.02954
5.58559	3.56421	3.93146	1.96708
5.61086	3.47118	3.86261	1.905
5.63636	3.38923	3.79643	1.84443
5.6621	3.31852	3.73698	1.79435
5.68807	3.24262	3.67242	1.73807
5.71429	3.17285	3.60419	1.67719
5.74074	3.11431	3.57176	1.62541
5.76744	3.06611	3.5365	1.57884
5.79439	3.01755	3.48102	1.52754
5.8216	2.97293	3.43326	1.47414
5.84906	2.95125	3.40466	1.43778
5.87678	2.90309	3.37608	1.3988
5.90476	2.85607	3.37166	1.36111
5.93301	2.8472	3.38097	1.34438
5.96154	2.85561	3.39596	1.33175
5.99034	2.87497	3.40853	1.33115
6.01942	2.90434	3.45755	1.32888
6.04878	2.96351	3.52769	1.35323
6.07843	3.03341	3.61457	1.40411
6.10837	3.11585	3.73224	1.43762
6.13861	3.22343	3.8224	1.47387
6.16915	3.30056	3.95059	1.50583
6.2	3.37418	4.08633	1.57284

## Sheet: Fig.2c
Energy (eV)	Ellipticity (mdeg/nm), L1	Ellipticity (mdeg/nm), L2	Ellipticity (mdeg/nm), L3	Ellipticity (mdeg/nm), R1	Ellipticity (mdeg/nm), R2	Ellipticity (mdeg/nm), R3
1.37778	0.0519383	0.258478	0.445832	0.053709	-0.187194	-0.331207
1.37931	0.046321	0.261077	0.446099	0.0372832	-0.182745	-0.333489
1.38085	0.0492739	0.268955	0.444006	0.0206684	-0.176186	-0.333871
1.38239	0.0396554	0.277537	0.444366	0.00177011	-0.171735	-0.336915
1.38393	0.0313237	0.274945	0.447924	-0.0127992	-0.177464	-0.341427
1.38547	0.0290186	0.283742	0.450608	-0.0229945	-0.17463	-0.34341
1.38702	0.0230676	0.280401	0.453928	-0.0221051	-0.178821	-0.345868
1.38858	0.0253244	0.290817	0.461705	-0.0192013	-0.174215	-0.346992
1.39013	0.0467256	0.294487	0.468528	-0.000704033	-0.177306	-0.347544
1.39169	0.052529	0.288446	0.472418	0.0160899	-0.185103	-0.349275
1.39326	0.0632083	0.287193	0.476287	0.0379157	-0.190649	-0.350862
1.39483	0.0780299	0.281131	0.480075	0.0562878	-0.198834	-0.354304
1.3964	0.0931174	0.275778	0.484764	0.0695234	-0.201874	-0.35538
1.39797	0.0969845	0.268136	0.488124	0.0756137	-0.203366	-0.356089
1.39955	0.0946411	0.270665	0.494897	0.068723	-0.199507	-0.354458
1.40113	0.0964591	0.271982	0.498381	0.065405	-0.199526	-0.355002
1.40271	0.087375	0.275922	0.500416	0.0584515	-0.195118	-0.356901
1.4043	0.0862364	0.286899	0.501036	0.0580024	-0.185666	-0.360953
1.4059	0.0859511	0.287645	0.505668	0.0540787	-0.185887	-0.362659
1.40749	0.08528	0.286121	0.510546	0.0525501	-0.188676	-0.365007
1.40909	0.0861236	0.283663	0.510241	0.0530558	-0.195579	-0.368375
1.41069	0.082401	0.279651	0.510017	0.0510109	-0.205921	-0.374532
1.4123	0.0828661	0.277203	0.512696	0.0492142	-0.213956	-0.378728
1.41391	0.0794992	0.27475	0.513967	0.0465649	-0.219342	-0.381573
1.41553	0.0611977	0.270069	0.515634	0.0327573	-0.226868	-0.38638
1.41714	0.0500708	0.264591	0.521312	0.0279006	-0.235769	-0.389175
1.41876	0.0418268	0.267907	0.523462	0.0219917	-0.23802	-0.397099
1.42039	0.0351333	0.269341	0.526415	0.0165116	-0.239308	-0.404866
1.42202	0.0353642	0.27058	0.533869	0.0194896	-0.239789	-0.412036
1.42365	0.0345834	0.277418	0.543156	0.01471	-0.233371	-0.418123
1.42529	0.0399695	0.284764	0.55041	0.017276	-0.228278	-0.425824
1.42693	0.0582997	0.284951	0.560008	0.0295644	-0.230608	-0.432179
1.42857	0.0778597	0.285539	0.570195	0.0405553	-0.23256	-0.43822
1.43022	0.096438	0.285249	0.573846	0.0499128	-0.234873	-0.448399
1.43187	0.111189	0.278465	0.5807	0.0596736	-0.239883	-0.456102
1.43353	0.107159	0.275274	0.59234	0.0519177	-0.243812	-0.461791
1.43519	0.101429	0.279811	0.603326	0.0387151	-0.242415	-0.466272
1.43685	0.0990581	0.284005	0.610523	0.0344686	-0.240265	-0.473833
1.43852	0.0986202	0.281254	0.620488	0.0387478	-0.248673	-0.481239
1.44019	0.0841862	0.27794	0.631855	0.0317718	-0.259338	-0.489766
1.44186	0.0832595	0.278574	0.639386	0.0356522	-0.269581	-0.503993
1.44354	0.079384	0.277733	0.653177	0.0378746	-0.277933	-0.515705
1.44522	0.0690102	0.282172	0.666998	0.0333303	-0.283685	-0.525588
1.44691	0.0635962	0.291911	0.677142	0.0362317	-0.285156	-0.536681
1.4486	0.0601898	0.296594	0.685403	0.0413731	-0.291406	-0.552964
1.45029	0.0565776	0.300324	0.693848	0.0437543	-0.299736	-0.567874
1.45199	0.0577639	0.306301	0.70525	0.0446907	-0.303984	-0.578356
1.45369	0.0609595	0.312755	0.71465	0.0481137	-0.30474	-0.590434
1.4554	0.0596846	0.318457	0.724576	0.0497041	-0.301826	-0.59944
1.45711	0.0548533	0.325122	0.734091	0.043464	-0.299606	-0.607142
1.45882	0.0490493	0.332413	0.743293	0.0352497	-0.300052	-0.616056
1.46054	0.0546953	0.336044	0.752771	0.0389679	-0.303492	-0.625934
1.46226	0.0646026	0.336085	0.764196	0.0428673	-0.3087	-0.633166
1.46399	0.074833	0.337709	0.776218	0.0507686	-0.313887	-0.640289
1.46572	0.0775364	0.340846	0.785892	0.0547962	-0.318555	-0.650477
1.46746	0.076689	0.343075	0.795241	0.0555663	-0.32351	-0.661045
1.46919	0.0792207	0.348279	0.806117	0.0570685	-0.327465	-0.671047
1.47094	0.0769987	0.353	0.816679	0.0547809	-0.332519	-0.679811
1.47268	0.0807793	0.35456	0.827541	0.0587491	-0.337445	-0.687386
1.47444	0.085453	0.36143	0.83876	0.0622797	-0.337462	-0.694807
1.47619	0.0839826	0.364892	0.847935	0.0622481	-0.340483	-0.703682
1.47795	0.0806418	0.367222	0.855908	0.0594087	-0.343806	-0.712428
1.47971	0.0812518	0.369242	0.863394	0.0592226	-0.346971	-0.720089
1.48148	0.0782017	0.37334	0.869771	0.0553187	-0.347318	-0.727295
1.48325	0.07678	0.374438	0.876435	0.0523512	-0.349572	-0.732586
1.48503	0.0778112	0.37607	0.882771	0.0522198	-0.351405	-0.736801
1.48681	0.0769586	0.378419	0.888498	0.0485253	-0.353112	-0.742858
1.4886	0.0761455	0.380465	0.894818	0.0463786	-0.356341	-0.748029
1.49038	0.0747236	0.382211	0.899986	0.0441775	-0.36041	-0.753158
1.49218	0.0725124	0.386144	0.904819	0.0397543	-0.36208	-0.75832
1.49398	0.0711797	0.389149	0.910229	0.0358939	-0.363844	-0.762928
1.49578	0.0695497	0.391105	0.916919	0.0330332	-0.366728	-0.767666
1.49758	0.0662986	0.395812	0.923454	0.026064	-0.366299	-0.772693
1.4994	0.0599672	0.397756	0.931141	0.0171624	-0.369089	-0.777211
1.50121	0.0504011	0.398432	0.936982	0.00606669	-0.373615	-0.782576
1.50303	0.040489	0.399619	0.943061	-0.00315923	-0.377583	-0.787857
1.50485	0.0290692	0.401682	0.948417	-0.0177774	-0.379903	-0.793741
1.50668	0.0202347	0.403964	0.953737	-0.0280199	-0.383624	-0.800794
1.50852	0.0173445	0.408196	0.959917	-0.0308245	-0.384692	-0.808077
1.51035	0.0146455	0.415969	0.96665	-0.0347552	-0.382138	-0.814455
1.5122	0.0145646	0.422084	0.974195	-0.0339424	-0.383694	-0.819752
1.51404	0.0146862	0.425939	0.981114	-0.0322862	-0.38611	-0.828419
1.51589	0.0156014	0.431262	0.988434	-0.0309903	-0.387245	-0.839238
1.51775	0.0169997	0.435636	0.997545	-0.0300107	-0.390345	-0.850339
1.51961	0.0216285	0.440761	1.00692	-0.0263324	-0.394749	-0.862759
1.52147	0.0268599	0.446151	1.01842	-0.0212942	-0.397756	-0.874782
1.52334	0.0255033	0.451146	1.03228	-0.0217154	-0.402694	-0.886579
1.52522	0.0233636	0.453417	1.04611	-0.0256115	-0.413434	-0.900366
1.52709	0.0231958	0.457374	1.05987	-0.0265111	-0.423413	-0.917761
1.52898	0.0261179	0.465298	1.07591	-0.0250864	-0.431065	-0.936288
1.53086	0.0277639	0.470719	1.09459	-0.0250953	-0.44083	-0.955191
1.53276	0.0277159	0.47698	1.1166	-0.024323	-0.451061	-0.973355
1.53465	0.0260591	0.484848	1.1415	-0.0249129	-0.460808	-0.993043
1.53656	0.0301551	0.4892	1.16822	-0.0207124	-0.474042	-1.01376
1.53846	0.0308884	0.49523	1.19585	-0.0235547	-0.485781	-1.03626
1.54037	0.038026	0.503466	1.22431	-0.0181264	-0.496166	-1.06061
1.54229	0.045053	0.510399	1.25314	-0.0124451	-0.507452	-1.08589
1.54421	0.0508819	0.517219	1.28138	-0.00766802	-0.518541	-1.10865
1.54613	0.0510531	0.527238	1.30924	-0.00397058	-0.526835	-1.13028
1.54806	0.0513711	0.535733	1.33443	-0.00260515	-0.534852	-1.15236
1.55	0.0553166	0.545042	1.35811	0.00263172	-0.542143	-1.17295
1.55194	0.0529876	0.555024	1.38101	0.000307174	-0.548411	-1.19195
1.55388	0.052961	0.566749	1.40077	0.000962512	-0.554828	-1.2126
1.55583	0.0529982	0.575405	1.41964	0.00364624	-0.562077	-1.23114
1.55779	0.0524166	0.582517	1.44069	0.00464212	-0.569253	-1.24713
1.55975	0.047489	0.590116	1.46153	9.25087e-05	-0.575929	-1.26534
1.56171	0.045429	0.593913	1.48206	-0.0028992	-0.587294	-1.28239
1.56368	0.0474987	0.601624	1.50307	0.000236213	-0.597634	-1.29947
1.56566	0.0497524	0.611571	1.5216	0.00188031	-0.605466	-1.3196
1.56764	0.0548121	0.620789	1.54055	0.00407362	-0.612422	-1.33985
1.56962	0.0556404	0.627955	1.56207	0.00109277	-0.621437	-1.35736
1.57161	0.0563619	0.635638	1.58283	-0.00183527	-0.631585	-1.37617
1.5736	0.0560464	0.647031	1.60488	-0.00297146	-0.638495	-1.39361
1.5756	0.0576578	0.654574	1.62663	-0.00327653	-0.649345	-1.41277
1.57761	0.0606214	0.663148	1.64886	-0.00683576	-0.660566	-1.43512
1.57962	0.0619998	0.674183	1.67132	-0.0111445	-0.670804	-1.46113
1.58163	0.0651978	0.685936	1.69846	-0.0139724	-0.682121	-1.48689
1.58365	0.0651303	0.69569	1.72893	-0.016392	-0.696458	-1.51412
1.58568	0.0709768	0.710256	1.76172	-0.00910571	-0.709133	-1.54442
1.58771	0.0741267	0.726987	1.79904	-0.000590695	-0.720929	-1.57421
1.58974	0.0747979	0.741895	1.83723	0.000406812	-0.735259	-1.60822
1.59178	0.076529	0.759014	1.87649	0.000182425	-0.75083	-1.64496
1.59383	0.0763467	0.779127	1.9193	-0.000863361	-0.763985	-1.68002
1.59588	0.0799475	0.80011	1.96268	0.00231644	-0.77659	-1.71709
1.59794	0.0813864	0.817988	2.00599	-0.000303772	-0.791866	-1.7548
1.6	0.0840818	0.835133	2.04793	0.00139719	-0.80873	-1.79372
1.60207	0.0778088	0.851975	2.09031	-0.00497635	-0.825668	-1.83163
1.60414	0.0744462	0.866877	2.13085	-0.0123456	-0.843493	-1.87136
1.60622	0.0750082	0.879193	2.16964	-0.0141783	-0.864687	-1.91056
1.6083	0.0754607	0.894314	2.20723	-0.0136898	-0.882565	-1.94909
1.61039	0.0745058	0.909179	2.24484	-0.012447	-0.900346	-1.98572
1.61248	0.0768305	0.922205	2.28352	-0.00975845	-0.91968	-2.01907
1.61458	0.0766906	0.935764	2.32255	-0.00720337	-0.937659	-2.05133
1.61669	0.0763961	0.952729	2.36232	-0.00851388	-0.951132	-2.08108
1.6188	0.0780279	0.96662	2.39897	-0.0103052	-0.967163	-2.11097
1.62092	0.0774259	0.982437	2.43522	-0.0134844	-0.9828	-2.14139
1.62304	0.0741062	1.00155	2.47174	-0.0181657	-0.994614	-2.1711
1.62516	0.0744688	1.01893	2.50962	-0.0217794	-1.00737	-2.19952
1.6273	0.0775158	1.03624	2.54646	-0.0220056	-1.02175	-2.22862
1.62943	0.0774831	1.05435	2.58138	-0.0240926	-1.03662	-2.25967
1.63158	0.0761699	1.07285	2.61692	-0.0244234	-1.05116	-2.29048
1.63373	0.0774517	1.09059	2.6509	-0.0247956	-1.06572	-2.32392
1.63588	0.0773617	1.10922	2.68611	-0.0252565	-1.08287	-2.35636
1.63804	0.0810557	1.126	2.72053	-0.0233634	-1.10143	-2.38853
1.64021	0.0857788	1.14313	2.75508	-0.0219839	-1.11903	-2.41873
1.64238	0.087805	1.16133	2.78864	-0.023028	-1.13595	-2.44934
1.64456	0.087317	1.17908	2.82106	-0.0229289	-1.15192	-2.47986
1.64675	0.0869084	1.19452	2.85483	-0.0229524	-1.16744	-2.50863
1.64894	0.0886208	1.20838	2.88584	-0.0226544	-1.18474	-2.53774
1.65113	0.0891906	1.2208	2.91633	-0.0227745	-1.20354	-2.56568
1.65333	0.0886339	1.2333	2.94776	-0.0222701	-1.2214	-2.59171
1.65554	0.0862094	1.24919	2.97807	-0.0214461	-1.23484	-2.61719
1.65775	0.0829573	1.26185	3.00558	-0.0247567	-1.25066	-2.64156
1.65997	0.082059	1.27389	3.0315	-0.0239379	-1.26565	-2.66453
1.6622	0.0783596	1.28316	3.05662	-0.0287663	-1.28223	-2.68494
1.66443	0.0762268	1.29396	3.07899	-0.0323683	-1.29671	-2.70373
1.66667	0.0758265	1.30543	3.09904	-0.0337981	-1.30827	-2.71998
1.66891	0.080679	1.3162	3.11793	-0.0304657	-1.31866	-2.73376
1.67116	0.0892567	1.32612	3.1335	-0.0249291	-1.32701	-2.74484
1.67341	0.0963851	1.33229	3.14722	-0.0221515	-1.3366	-2.75414
1.67568	0.104673	1.3399	3.15972	-0.0136096	-1.345	-2.76274
1.67794	0.110359	1.34643	3.171	-0.00845701	-1.35014	-2.77121
1.68022	0.113391	1.35226	3.18037	-0.00576438	-1.35438	-2.77894
1.6825	0.119726	1.36074	3.1871	-0.000806008	-1.35814	-2.78737
1.68478	0.12292	1.36719	3.19364	0.00125527	-1.36121	-2.79517
1.68707	0.12153	1.37348	3.20066	0.00069179	-1.36439	-2.80179
1.68937	0.118398	1.38033	3.20835	-0.00212009	-1.36613	-2.80751
1.69168	0.116169	1.38755	3.215	-0.00340403	-1.36763	-2.81285
1.69399	0.120141	1.39436	3.21951	-0.00016671	-1.3674	-2.81895
1.69631	0.121851	1.39949	3.22503	-0.00148354	-1.36927	-2.82383
1.69863	0.126755	1.40355	3.23102	0.00271434	-1.37287	-2.82842
1.70096	0.129928	1.40592	3.23766	0.00617524	-1.37623	-2.83267
1.7033	0.130871	1.41007	3.24414	0.00561209	-1.37821	-2.83779
1.70564	0.129945	1.41262	3.24873	0.00275841	-1.38127	-2.84338
1.70799	0.125697	1.41562	3.25364	1.58772e-05	-1.38428	-2.84835
1.71034	0.121865	1.41871	3.25769	-0.00129626	-1.38634	-2.85441
1.71271	0.11315	1.42174	3.26322	-0.00693038	-1.38842	-2.85949
1.71508	0.107812	1.42384	3.26919	-0.0090226	-1.39109	-2.86364
1.71745	0.107951	1.42884	3.27284	-0.00871218	-1.39165	-2.869
1.71983	0.106653	1.43528	3.27829	-0.0123156	-1.39148	-2.87228
1.72222	0.104144	1.44019	3.28354	-0.0163515	-1.39169	-2.87424
1.72462	0.104263	1.44393	3.28999	-0.019764	-1.39314	-2.8748
1.72702	0.107993	1.44974	3.29422	-0.0208707	-1.39376	-2.87612
1.72943	0.110652	1.45284	3.29712	-0.0211997	-1.39641	-2.87724
1.73184	0.114043	1.45495	3.29888	-0.0205935	-1.39998	-2.87715
1.73427	0.115903	1.4577	3.29833	-0.0212977	-1.40141	-2.87712
1.73669	0.111892	1.45984	3.29823	-0.0243003	-1.40267	-2.8751
1.73913	0.108683	1.45923	3.29568	-0.0262631	-1.40424	-2.87255
1.74157	0.106795	1.45772	3.29088	-0.0264688	-1.40595	-2.86953
1.74402	0.104065	1.45872	3.28354	-0.0253897	-1.40512	-2.86621
1.74648	0.103973	1.45721	3.27655	-0.0242235	-1.40443	-2.86044
1.74894	0.104009	1.45373	3.26907	-0.0265954	-1.40429	-2.8529
1.75141	0.106059	1.45312	3.26203	-0.025113	-1.4006	-2.84201
1.75389	0.107416	1.45212	3.25398	-0.0242509	-1.39696	-2.83151
1.75637	0.108402	1.44885	3.24287	-0.0226663	-1.39588	-2.82125
1.75887	0.112683	1.44533	3.23026	-0.0195464	-1.39277	-2.81041
1.76136	0.114957	1.44088	3.21767	-0.0163007	-1.38888	-2.79784
1.76387	0.119105	1.43503	3.20505	-0.0112668	-1.38576	-2.78347
1.76638	0.118543	1.42827	3.18907	-0.0108882	-1.38235	-2.77018
1.7689	0.116059	1.42152	3.17072	-0.00828561	-1.3783	-2.75678
1.77143	0.115034	1.41297	3.15191	-0.00694949	-1.37415	-2.74228
1.77396	0.115039	1.40412	3.13332	-0.00535708	-1.36857	-2.72602
1.7765	0.11497	1.39609	3.1141	-0.00472459	-1.36028	-2.70733
1.77905	0.113054	1.38845	3.09456	-0.00561614	-1.34987	-2.68778
1.78161	0.110727	1.38062	3.07398	-0.00742872	-1.33994	-2.66752
1.78417	0.10699	1.37321	3.05133	-0.0120347	-1.32961	-2.64813
1.78674	0.108245	1.36531	3.02885	-0.0125559	-1.31862	-2.62756
1.78932	0.10922	1.35814	3.007	-0.0148476	-1.30668	-2.60553
1.79191	0.107124	1.34876	2.98507	-0.0186027	-1.29653	-2.58388
1.7945	0.108676	1.34009	2.96083	-0.0203223	-1.28775	-2.56358
1.7971	0.108687	1.33102	2.93703	-0.022594	-1.27856	-2.54265
1.79971	0.107456	1.31984	2.91372	-0.0242277	-1.27229	-2.52196
1.80233	0.105355	1.31115	2.89081	-0.0240372	-1.26402	-2.50096
1.80495	0.107366	1.30227	2.86898	-0.0194506	-1.25644	-2.48048
1.80758	0.107946	1.29275	2.84635	-0.0176607	-1.24858	-2.46102
1.81022	0.110328	1.28177	2.82506	-0.0138682	-1.24198	-2.44157
1.81287	0.112408	1.27363	2.80374	-0.00812327	-1.23184	-2.42226
1.81552	0.109743	1.26491	2.78325	-0.00733719	-1.22172	-2.40249
1.81818	0.106771	1.25433	2.76292	-0.00697574	-1.2132	-2.38371
1.82085	0.105567	1.24568	2.74281	-0.00766688	-1.2035	-2.36561
1.82353	0.105295	1.2363	2.7221	-0.0102319	-1.19366	-2.3487
1.82622	0.104687	1.22497	2.70177	-0.0152278	-1.18639	-2.33243
1.82891	0.101703	1.21335	2.68184	-0.0170606	-1.17999	-2.3147
1.83161	0.102168	1.20474	2.66192	-0.0152495	-1.17186	-2.29649
1.83432	0.0994835	1.1959	2.64182	-0.0163619	-1.16395	-2.27937
1.83704	0.0978768	1.18824	2.62218	-0.0178974	-1.15509	-2.26215
1.83976	0.100048	1.18159	2.60274	-0.0168246	-1.14577	-2.24652
1.8425	0.10242	1.17396	2.58397	-0.0158076	-1.13689	-2.22974
1.84524	0.104884	1.16703	2.56554	-0.0130935	-1.12806	-2.21262
1.84799	0.103987	1.16155	2.54772	-0.0130769	-1.1176	-2.19538
1.85075	0.10586	1.15688	2.53024	-0.0103477	-1.10579	-2.17943
1.85351	0.103943	1.15099	2.51287	-0.0144262	-1.09579	-2.16472
1.85629	0.103994	1.14502	2.4959	-0.0170621	-1.0869	-2.15037
1.85907	0.105072	1.13831	2.47798	-0.0168696	-1.07981	-2.13733
1.86186	0.10347	1.13041	2.46202	-0.0183376	-1.07389	-2.12353
1.86466	0.10053	1.12235	2.44629	-0.0195922	-1.06756	-2.10969
1.86747	0.0987743	1.11635	2.43155	-0.0193358	-1.06034	-2.09667
1.87029	0.0984047	1.10877	2.41719	-0.0160176	-1.05396	-2.08414
1.87311	0.0967852	1.10408	2.40253	-0.0175306	-1.0466	-2.07259
1.87595	0.0970569	1.09808	2.38884	-0.018732	-1.03877	-2.06019
1.87879	0.0966532	1.09008	2.37514	-0.0178101	-1.0322	-2.04875
1.88164	0.0925055	1.08321	2.36485	-0.0179251	-1.02504	-2.03668
1.8845	0.0901341	1.07724	2.35368	-0.0190811	-1.01735	-2.0262
1.88737	0.0908627	1.07231	2.34143	-0.0162282	-1.01076	-2.01737
1.89024	0.0904519	1.06568	2.33153	-0.0157177	-1.00655	-2.00736
1.89313	0.0914765	1.06118	2.32188	-0.0175713	-1.00146	-1.99765
1.89602	0.0924486	1.05536	2.31389	-0.0164414	-0.996789	-1.98771
1.89893	0.0903884	1.05064	2.30655	-0.0137582	-0.993407	-1.97917
1.90184	0.0903464	1.04819	2.29796	-0.0119344	-0.990696	-1.97274
1.90476	0.0906494	1.04687	2.2889	-0.0131404	-0.98549	-1.96684
1.90769	0.0929524	1.04414	2.27983	-0.011481	-0.981718	-1.96097
1.91063	0.094732	1.04118	2.27338	-0.0124203	-0.978301	-1.95279
1.91358	0.0933453	1.03756	2.26642	-0.0145974	-0.974788	-1.94605
1.91654	0.0930523	1.03443	2.25801	-0.013702	-0.971042	-1.94114
1.9195	0.0907927	1.03143	2.24972	-0.0134987	-0.968188	-1.93554
1.92248	0.0899684	1.02606	2.24119	-0.0154749	-0.967738	-1.9294
1.92547	0.0885061	1.02136	2.23548	-0.0171208	-0.964093	-1.92096
1.92846	0.0845289	1.01567	2.2303	-0.0211706	-0.961517	-1.91273
1.93146	0.08597	1.00918	2.22456	-0.0216145	-0.960622	-1.90536
1.93448	0.0818618	1.00271	2.21802	-0.0251167	-0.958538	-1.8986
1.9375	0.0811838	0.998544	2.21023	-0.0260243	-0.955239	-1.89353
1.94053	0.0812748	0.995066	2.20239	-0.0238604	-0.951213	-1.88901
1.94357	0.0834927	0.990793	2.19522	-0.0213635	-0.947762	-1.88458
1.94662	0.0839175	0.987185	2.18807	-0.0209408	-0.943038	-1.88139
1.94969	0.084531	0.984063	2.18173	-0.0197714	-0.93911	-1.87798
1.95276	0.0863169	0.980857	2.17471	-0.0176042	-0.936139	-1.87637
1.95584	0.083444	0.9782	2.16746	-0.0175801	-0.932598	-1.87592
1.95893	0.0867985	0.976711	2.16274	-0.0122849	-0.928546	-1.87533
1.96203	0.0870445	0.973583	2.15992	-0.00818208	-0.92711	-1.87432
1.96513	0.0872426	0.971322	2.15917	-0.00761714	-0.926447	-1.87206
1.96825	0.0855866	0.968406	2.15919	-0.0083624	-0.92559	-1.87042
1.97138	0.0863179	0.96616	2.16005	-0.00645957	-0.924715	-1.86925
1.97452	0.0893661	0.963615	2.16093	-0.00363652	-0.925004	-1.86995
1.97767	0.0903584	0.964319	2.1638	-0.00207748	-0.923011	-1.87106
1.98083	0.092361	0.9658	2.16807	0.000319001	-0.92107	-1.87182
1.984	0.0912436	0.96837	2.17273	-0.000979847	-0.91904	-1.87325
1.98718	0.0891669	0.971386	2.17706	-0.00367248	-0.918497	-1.87658
1.99037	0.0884334	0.972069	2.1826	-0.00517255	-0.919482	-1.8824
1.99357	0.0853703	0.972633	2.18963	-0.0106578	-0.921184	-1.88817
1.99678	0.0812367	0.974357	2.19834	-0.0168168	-0.92398	-1.89454
2	0.0765277	0.977964	2.20794	-0.0212618	-0.924876	-1.90205
2.00323	0.0728636	0.979267	2.21787	-0.0254198	-0.928442	-1.91091
2.00647	0.0692215	0.981421	2.22892	-0.0302249	-0.932347	-1.92122
2.00972	0.0685287	0.984598	2.24245	-0.0326713	-0.937323	-1.93142
2.01299	0.0688233	0.986561	2.25652	-0.0297486	-0.942546	-1.94472
2.01626	0.0693913	0.990821	2.27294	-0.0292342	-0.946489	-1.95852
2.01954	0.0717624	0.995715	2.29104	-0.0253529	-0.952393	-1.97411
2.02284	0.0779044	1.00152	2.31072	-0.0170347	-0.958774	-1.9923
2.02614	0.0777971	1.00874	2.33165	-0.0152539	-0.966258	-2.01216
2.02946	0.0806541	1.01634	2.35417	-0.0121742	-0.974886	-2.03251
2.03279	0.081236	1.02241	2.37955	-0.0125604	-0.985508	-2.05335
2.03612	0.083075	1.02917	2.40385	-0.0112642	-0.996556	-2.07711
2.03947	0.0844233	1.03897	2.42951	-0.0124668	-1.00695	-2.10242
2.04283	0.0852564	1.05054	2.45616	-0.0140757	-1.01672	-2.1277
2.0462	0.0860777	1.06002	2.48363	-0.0159386	-1.02956	-2.15374
2.04959	0.0822342	1.07143	2.51133	-0.0204028	-1.04141	-2.18095
2.05298	0.0817161	1.08353	2.53971	-0.0233268	-1.05308	-2.20833
2.05638	0.0831701	1.09616	2.56931	-0.0236613	-1.06482	-2.2366
2.0598	0.0837891	1.11096	2.59975	-0.0221762	-1.07738	-2.26487
2.06323	0.0860463	1.12574	2.6311	-0.0179347	-1.0913	-2.29278
2.06667	0.0877918	1.13906	2.66166	-0.016264	-1.10561	-2.32114
2.07012	0.0841743	1.15095	2.69195	-0.0205376	-1.12074	-2.3497
2.07358	0.0857838	1.16453	2.72091	-0.0201891	-1.13397	-2.37803
2.07705	0.0887227	1.1793	2.74934	-0.0204431	-1.14648	-2.40533
2.08054	0.0905432	1.19137	2.77739	-0.0227097	-1.16025	-2.43126
2.08403	0.0893397	1.20277	2.80399	-0.0265356	-1.17384	-2.4564
2.08754	0.0877468	1.21381	2.83017	-0.0285212	-1.18666	-2.48057
2.09106	0.0853732	1.22428	2.85463	-0.0308602	-1.1986	-2.50464
2.09459	0.0851612	1.23547	2.87931	-0.0324134	-1.20911	-2.52651
2.09814	0.089533	1.2469	2.90442	-0.0295673	-1.21968	-2.54671
2.10169	0.0908468	1.25624	2.92774	-0.0274804	-1.23206	-2.56765
2.10526	0.0922075	1.26756	2.95004	-0.0248358	-1.24084	-2.5882
2.10884	0.0938134	1.27814	2.97249	-0.0200355	-1.24938	-2.60842
2.11244	0.0961754	1.28806	2.99546	-0.0163337	-1.25871	-2.62725
2.11604	0.100599	1.29707	3.01724	-0.0137282	-1.26887	-2.64727
2.11966	0.109679	1.30627	3.03945	-0.00801262	-1.27822	-2.66765
2.12329	0.113781	1.31425	3.06182	-0.00624944	-1.28845	-2.68947
2.12693	0.111427	1.32192	3.08475	-0.00778402	-1.29842	-2.71171
2.13058	0.109813	1.33165	3.10958	-0.0090631	-1.30645	-2.73395
2.13425	0.110323	1.34188	3.13768	-0.00976915	-1.3154	-2.75642
2.13793	0.110756	1.35274	3.1675	-0.0107631	-1.3281	-2.78067
2.14162	0.115035	1.36481	3.19935	-0.00750293	-1.3414	-2.8071
2.14533	0.115574	1.37931	3.23267	-0.00700312	-1.3521	-2.83574
2.14905	0.113789	1.39321	3.26957	-0.00910976	-1.36489	-2.86596
2.15278	0.113404	1.41009	3.30934	-0.00869695	-1.37768	-2.89686
2.15652	0.113235	1.42858	3.35018	-0.00940397	-1.3925	-2.93046
2.16028	0.113099	1.44905	3.39191	-0.0127492	-1.4077	-2.96607
2.16405	0.11409	1.46618	3.43381	-0.0151743	-1.42727	-3.00377
2.16783	0.115353	1.48619	3.47565	-0.015638	-1.44468	-3.04314
2.17163	0.116125	1.50737	3.51778	-0.0201298	-1.4613	-3.08349
2.17544	0.115848	1.52684	3.56022	-0.0239941	-1.48137	-3.12415
2.17926	0.115748	1.54742	3.60158	-0.0260436	-1.50121	-3.16348
2.1831	0.11789	1.56755	3.64128	-0.0259606	-1.52026	-3.202
2.18695	0.119237	1.58636	3.68047	-0.0266121	-1.5393	-3.23872
2.19081	0.124197	1.60483	3.71937	-0.0242567	-1.55814	-3.27465
2.19469	0.125343	1.6228	3.75618	-0.022426	-1.57619	-3.30784
2.19858	0.125008	1.63891	3.78958	-0.0229921	-1.59521	-3.34
2.20249	0.124501	1.65299	3.8198	-0.0225433	-1.61419	-3.36896
2.20641	0.125743	1.66626	3.84709	-0.0186066	-1.63145	-3.3948
2.21034	0.124302	1.67896	3.87185	-0.0197931	-1.64702	-3.4177
2.21429	0.12479	1.69144	3.89221	-0.0216822	-1.66236	-3.43879
2.21825	0.124506	1.70225	3.90953	-0.0231849	-1.67652	-3.45673
2.22222	0.123961	1.71145	3.92387	-0.0248119	-1.68896	-3.46932
2.22621	0.123253	1.71993	3.93521	-0.0286887	-1.69903	-3.47838
2.23022	0.123214	1.72697	3.94342	-0.0294558	-1.70609	-3.4841
2.23423	0.119713	1.73108	3.94906	-0.0325563	-1.71121	-3.4873
2.23827	0.117554	1.7346	3.9519	-0.0364818	-1.71509	-3.48825
2.24231	0.11729	1.73703	3.95239	-0.0373777	-1.71782	-3.4878
2.24638	0.115498	1.73852	3.95221	-0.0404234	-1.71779	-3.4855
2.25045	0.115968	1.74104	3.95148	-0.0414439	-1.71627	-3.48336
2.25455	0.118667	1.741	3.9507	-0.0388052	-1.71448	-3.48191
2.25865	0.120158	1.74006	3.94878	-0.0353328	-1.71311	-3.48282
2.26277	0.118922	1.74128	3.94996	-0.0353362	-1.71154	-3.48414
2.26691	0.123872	1.74335	3.95372	-0.0331607	-1.70967	-3.48697
2.27106	0.125811	1.74573	3.96005	-0.0319845	-1.70908	-3.49256
2.27523	0.12832	1.74751	3.97062	-0.029932	-1.71008	-3.50008
2.27941	0.128768	1.75071	3.98367	-0.0294936	-1.71208	-3.51226
2.28361	0.12894	1.75438	3.99956	-0.0279342	-1.71574	-3.52811
2.28782	0.127281	1.75974	4.01902	-0.0301904	-1.72267	-3.54657
2.29205	0.123886	1.76656	4.04373	-0.0350449	-1.7316	-3.56751
2.2963	0.124771	1.77386	4.07158	-0.0348442	-1.74288	-3.59183
2.30056	0.127786	1.78312	4.1018	-0.0348978	-1.75651	-3.62012
2.30483	0.128668	1.7966	4.13556	-0.0358336	-1.77024	-3.65014
2.30912	0.12851	1.81231	4.17126	-0.0363653	-1.78436	-3.68248
2.31343	0.131466	1.83047	4.20862	-0.0336785	-1.79984	-3.71673
2.31776	0.13313	1.849	4.24752	-0.0333916	-1.81684	-3.75211
2.3221	0.134546	1.86711	4.28658	-0.0337121	-1.83501	-3.78895
2.32645	0.138738	1.88756	4.32606	-0.029069	-1.85292	-3.82774
2.33083	0.14411	1.90895	4.36702	-0.0256756	-1.87092	-3.86513
2.33522	0.144829	1.92989	4.40714	-0.0258789	-1.88832	-3.90192
2.33962	0.146432	1.95012	4.44622	-0.0240725	-1.90722	-3.93709
2.34405	0.146991	1.96759	4.48247	-0.0240234	-1.9268	-3.97188
2.34848	0.146589	1.98367	4.51689	-0.0266493	-1.94575	-4.0048
2.35294	0.148477	1.99726	4.55076	-0.0267653	-1.96457	-4.03391
2.35741	0.150545	2.01173	4.58264	-0.0246721	-1.98199	-4.05962
2.3619	0.150461	2.02439	4.61227	-0.0268773	-1.99772	-4.08268
2.36641	0.145655	2.03512	4.6371	-0.032037	-2.01234	-4.1029
2.37094	0.145499	2.04654	4.65935	-0.0326125	-2.02483	-4.12161
2.37548	0.144713	2.05639	4.68122	-0.0349919	-2.03573	-4.1385
2.38004	0.145687	2.06447	4.70325	-0.0365505	-2.04603	-4.15412
2.38462	0.147897	2.07343	4.72372	-0.0360714	-2.05488	-4.16961
2.38921	0.148634	2.08184	4.74278	-0.0360102	-2.06295	-4.18558
2.39382	0.147622	2.09127	4.76204	-0.0373167	-2.06995	-4.20338
2.39845	0.146763	2.101	4.78266	-0.0380681	-2.07779	-4.22273
2.4031	0.148195	2.11315	4.80588	-0.0373811	-2.08528	-4.24488
2.40777	0.150234	2.12536	4.83248	-0.0358414	-2.09511	-4.27007
2.41245	0.150322	2.1392	4.86126	-0.0350775	-2.10627	-4.30031
2.41715	0.148577	2.15583	4.89396	-0.0349683	-2.1181	-4.33338
2.42188	0.148375	2.17249	4.93186	-0.0353503	-2.1325	-4.36798
2.42661	0.151902	2.19329	4.97503	-0.032832	-2.1481	-4.40645
2.43137	0.15167	2.21482	5.02162	-0.0347854	-2.16607	-4.44926
2.43615	0.151841	2.23818	5.07239	-0.0375329	-2.18506	-4.49399
2.44094	0.153118	2.26132	5.12655	-0.0377189	-2.20756	-4.54156
2.44576	0.151829	2.28641	5.18295	-0.0392635	-2.23144	-4.59183
2.45059	0.151829	2.31101	5.24281	-0.0428074	-2.25824	-4.64142
2.45545	0.158106	2.33732	5.30389	-0.0415032	-2.28591	-4.69221
2.46032	0.163202	2.36563	5.36384	-0.0397656	-2.31305	-4.74463
2.46521	0.165485	2.39239	5.42335	-0.0400383	-2.34269	-4.79757
2.47012	0.169048	2.41954	5.48237	-0.0410523	-2.37306	-4.84872
2.47505	0.174975	2.44664	5.53925	-0.0392316	-2.40337	-4.89742
2.48	0.178818	2.47294	5.59283	-0.0391916	-2.43373	-4.94245
2.48497	0.183494	2.498	5.64207	-0.0385609	-2.46288	-4.98158
2.48996	0.189601	2.52389	5.68351	-0.0358044	-2.48818	-5.01628
2.49497	0.191743	2.54512	5.71629	-0.0350386	-2.51034	-5.04332
2.5	0.191541	2.56391	5.73946	-0.0379537	-2.52845	-5.06192
2.50505	0.191435	2.58065	5.75369	-0.0409015	-2.54124	-5.06989
2.51012	0.192346	2.59179	5.75629	-0.0416088	-2.54806	-5.06756
2.51521	0.191936	2.59774	5.74713	-0.0424544	-2.55005	-5.05589
2.52033	0.191113	2.59876	5.72806	-0.0439476	-2.5466	-5.03359
2.52546	0.187493	2.59358	5.6984	-0.0493279	-2.53698	-5.00359
2.53061	0.183415	2.58346	5.66087	-0.0553013	-2.5219	-4.9669
2.53579	0.18229	2.57097	5.6179	-0.057434	-2.50172	-4.92681
2.54098	0.184474	2.55349	5.57313	-0.055798	-2.48093	-4.88397
2.5462	0.188102	2.53384	5.52765	-0.0520417	-2.45916	-4.84198
2.55144	0.19088	2.51415	5.48517	-0.0484122	-2.43803	-4.80297
2.5567	0.192499	2.49687	5.4479	-0.0428132	-2.41796	-4.76963
2.56198	0.19247	2.48137	5.41719	-0.0390742	-2.39945	-4.74386
2.56729	0.197475	2.46702	5.39453	-0.0320816	-2.38586	-4.72754
2.57261	0.203639	2.45756	5.38296	-0.0245044	-2.37573	-4.71967
2.57796	0.204431	2.45059	5.3818	-0.0205293	-2.37308	-4.72178
2.58333	0.202976	2.45122	5.39044	-0.0216304	-2.37386	-4.73342
2.58873	0.199643	2.45584	5.40888	-0.025656	-2.38011	-4.75445
2.59414	0.192904	2.46452	5.43587	-0.0318181	-2.39126	-4.78198
2.59958	0.18755	2.47544	5.46859	-0.0412545	-2.4066	-4.81453
2.60504	0.18505	2.49115	5.50621	-0.0467835	-2.42311	-4.84957
2.61053	0.183983	2.51131	5.54652	-0.0493501	-2.44049	-4.88571
2.61603	0.182268	2.53085	5.5859	-0.0492542	-2.46103	-4.92181
2.62156	0.182057	2.55124	5.62316	-0.0499161	-2.48182	-4.9542
2.62712	0.184174	2.56982	5.6571	-0.047357	-2.50124	-4.98057
2.6327	0.187443	2.58773	5.68422	-0.0436197	-2.51795	-5.00104
2.6383	0.192044	2.60289	5.70195	-0.0381494	-2.5314	-5.0157
2.64392	0.1957	2.61717	5.71302	-0.0324608	-2.53991	-5.02024
2.64957	0.198927	2.62527	5.71548	-0.0282842	-2.54626	-5.01769
2.65525	0.202969	2.62788	5.70802	-0.0250538	-2.54941	-5.00784
2.66094	0.207045	2.62782	5.69234	-0.0223646	-2.54579	-4.99114
2.66667	0.209987	2.62371	5.66977	-0.022073	-2.53769	-4.96855
2.67241	0.213225	2.61557	5.64302	-0.0205876	-2.52575	-4.94186
2.67819	0.210956	2.60362	5.61193	-0.0232697	-2.51193	-4.9125
2.68398	0.20931	2.58819	5.58049	-0.0258093	-2.49797	-4.88257
2.6898	0.20849	2.57035	5.55111	-0.0266245	-2.4849	-4.8558
2.69565	0.210253	2.55398	5.52581	-0.0261129	-2.47218	-4.83296
2.70153	0.210064	2.53985	5.50897	-0.0264322	-2.46168	-4.81671
2.70742	0.205551	2.53002	5.49925	-0.0314314	-2.45492	-4.81068
2.71335	0.202711	2.52402	5.50138	-0.0341101	-2.45179	-4.81329
2.7193	0.197393	2.52621	5.5134	-0.0380901	-2.45174	-4.82627
2.72527	0.196845	2.53257	5.53779	-0.0404372	-2.45879	-4.84901
2.73128	0.194614	2.54431	5.57294	-0.0446525	-2.4699	-4.88124
2.73731	0.194065	2.56094	5.61487	-0.0456084	-2.48378	-4.92258
2.74336	0.195411	2.58269	5.66466	-0.0441045	-2.5012	-4.97026
2.74945	0.193297	2.60894	5.72008	-0.0466223	-2.52125	-5.02124
2.75556	0.196417	2.63559	5.78075	-0.0454161	-2.54601	-5.0747
2.76169	0.19895	2.66343	5.84329	-0.0453727	-2.57338	-5.12973
2.76786	0.202067	2.69137	5.90564	-0.0448829	-2.6019	-5.18443
2.77405	0.207422	2.71902	5.96637	-0.041609	-2.62961	-5.23732
2.78027	0.212558	2.74863	6.02393	-0.0398316	-2.65419	-5.28628
2.78652	0.215584	2.77719	6.07931	-0.0402904	-2.67851	-5.33126
2.79279	0.213957	2.80309	6.13131	-0.0466234	-2.70395	-5.37348
2.7991	0.213718	2.82481	6.17889	-0.0514246	-2.73091	-5.41296
2.80543	0.214265	2.84881	6.22252	-0.0535825	-2.75211	-5.44926
2.81179	0.214596	2.87027	6.2638	-0.0543562	-2.77218	-5.48127
2.81818	0.218301	2.88901	6.30208	-0.0510024	-2.79264	-5.51174
2.8246	0.219766	2.90814	6.33854	-0.0515832	-2.81221	-5.54213
2.83105	0.22219	2.92521	6.37595	-0.050294	-2.83313	-5.57321
2.83753	0.222427	2.94317	6.41511	-0.0492547	-2.85513	-5.60673
2.84404	0.223126	2.9623	6.45546	-0.0485493	-2.87535	-5.6439
2.85057	0.223138	2.98494	6.50096	-0.0498777	-2.89467	-5.68311
2.85714	0.221343	3.00822	6.54976	-0.052368	-2.91487	-5.72773
2.86374	0.222563	3.03463	6.60296	-0.052948	-2.93757	-5.77646
2.87037	0.22199	3.06442	6.66032	-0.0548881	-2.96202	-5.82948
2.87703	0.219826	3.09746	6.72254	-0.0580548	-2.98756	-5.88522
2.88372	0.219402	3.1325	6.78669	-0.0592696	-3.01503	-5.94331
2.89044	0.218533	3.16628	6.85064	-0.0607074	-3.0452	-6.00137
2.8972	0.220598	3.20013	6.91583	-0.0601255	-3.07667	-6.05744
2.90398	0.22175	3.23209	6.97941	-0.060393	-3.1099	-6.1109
2.9108	0.230834	3.26504	7.03878	-0.0541549	-3.14109	-6.16032
2.91765	0.233883	3.29495	7.09113	-0.0554889	-3.17045	-6.20607
2.92453	0.234904	3.32199	7.13602	-0.0589289	-3.19656	-6.24618
2.93144	0.238604	3.34394	7.17449	-0.0608617	-3.22175	-6.27972
2.93839	0.237624	3.36159	7.20668	-0.0650302	-3.24362	-6.30696
2.94537	0.240511	3.37859	7.23354	-0.0645288	-3.26056	-6.33053
2.95238	0.242931	3.39575	7.25692	-0.0629764	-3.27207	-6.34963
2.95943	0.246064	3.41107	7.27663	-0.0617819	-3.28149	-6.36585
2.96651	0.244623	3.42127	7.29499	-0.0650876	-3.29253	-6.38279
2.97362	0.245579	3.43149	7.31592	-0.0628734	-3.30336	-6.39918
2.98077	0.250345	3.44079	7.34252	-0.0562477	-3.31671	-6.41743
2.98795	0.254989	3.45194	7.37468	-0.0512492	-3.32943	-6.44089
2.99517	0.259308	3.46924	7.41257	-0.046331	-3.34231	-6.47136
3.00242	0.259453	3.48708	7.45845	-0.0458234	-3.3599	-6.50934
3.00971	0.260905	3.50955	7.51237	-0.0480435	-3.3808	-6.55527
3.01703	0.261849	3.53574	7.57464	-0.0507774	-3.40793	-6.60947
3.02439	0.264702	3.56893	7.64504	-0.0515321	-3.43684	-6.67108
3.03178	0.267589	3.60701	7.72251	-0.0533048	-3.46927	-6.73987
3.03922	0.267513	3.6484	7.80376	-0.0562983	-3.50453	-6.81432
3.04668	0.266388	3.69389	7.88875	-0.0595299	-3.54389	-6.89088
3.05419	0.266716	3.73779	7.9754	-0.0636264	-3.58863	-6.96752
3.06173	0.269236	3.78318	8.0604	-0.0680767	-3.63355	-7.0414
3.06931	0.274106	3.82977	8.14253	-0.0693209	-3.6771	-7.11187
3.07692	0.280959	3.87233	8.21852	-0.0674137	-3.72032	-7.17826
3.08458	0.28917	3.91213	8.28743	-0.063558	-3.76079	-7.23741
3.09227	0.293143	3.94629	8.34777	-0.0602222	-3.79931	-7.29082
3.1	0.296418	3.97683	8.4007	-0.0624116	-3.8337	-7.33746
3.10777	0.301721	4.00827	8.44816	-0.0631308	-3.86189	-7.37847
3.11558	0.305054	4.03491	8.49025	-0.0635068	-3.88564	-7.41524
3.12343	0.306212	4.05917	8.52977	-0.0639493	-3.90711	-7.45102
3.13131	0.306586	4.08153	8.56706	-0.0647968	-3.92918	-7.48654
3.13924	0.304469	4.10606	8.60609	-0.0674677	-3.94838	-7.52257
3.14721	0.299672	4.13007	8.64795	-0.0713932	-3.96939	-7.56166
3.15522	0.299174	4.15395	8.69635	-0.0730697	-3.99373	-7.60342
3.16327	0.302101	4.18105	8.75054	-0.0725816	-4.02072	-7.65028
3.17136	0.303338	4.20999	8.80782	-0.0725954	-4.04937	-7.70403
3.17949	0.306865	4.24461	8.87157	-0.0714556	-4.08044	-7.76136
3.18766	0.310426	4.28084	8.94211	-0.0679404	-4.11581	-7.82181
3.19588	0.314167	4.32	9.01886	-0.0672584	-4.15308	-7.88522
3.20413	0.31692	4.36154	9.09965	-0.0694275	-4.19382	-7.9536
3.21244	0.321709	4.40587	9.18479	-0.0702161	-4.23647	-8.02482
3.22078	0.327069	4.45484	9.27103	-0.0681869	-4.27733	-8.10251
3.22917	0.335778	4.50684	9.36005	-0.0623985	-4.32035	-8.18285
3.2376	0.340209	4.55592	9.45522	-0.0614616	-4.36877	-8.26508
3.24607	0.343128	4.60321	9.55207	-0.0620502	-4.42127	-8.35063
3.25459	0.346754	4.65586	9.65054	-0.0635379	-4.47051	-8.44047
3.26316	0.34844	4.71279	9.75121	-0.0674442	-4.52196	-8.53187
3.27177	0.353828	4.7705	9.85363	-0.0645824	-4.57577	-8.62647
3.28042	0.361631	4.82734	9.95606	-0.0591944	-4.63029	-8.72337
3.28912	0.368438	4.88373	10.0581	-0.0593324	-4.68726	-8.81795
3.29787	0.370089	4.94504	10.1607	-0.0649662	-4.74189	-8.91032
3.30667	0.371232	5.00548	10.2595	-0.0700574	-4.79444	-8.99973
3.31551	0.373197	5.06724	10.3556	-0.0748773	-4.84389	-9.08384
3.3244	0.377224	5.12625	10.4459	-0.0789872	-4.89468	-9.16333
3.33333	0.383091	5.17893	10.5303	-0.0807293	-4.94499	-9.23797
3.34232	0.387379	5.22797	10.6091	-0.0815763	-4.99112	-9.30681
3.35135	0.391428	5.27344	10.6829	-0.0850217	-5.03527	-9.36808
3.36043	0.392655	5.31816	10.7546	-0.0880292	-5.07586	-9.42608
3.36957	0.391565	5.35979	10.8245	-0.0921814	-5.11473	-9.48262
3.37875	0.392253	5.40091	10.8952	-0.0946986	-5.15354	-9.53747
3.38798	0.39555	5.4412	10.9675	-0.0949954	-5.19732	-9.60064
3.39726	0.39625	5.48267	11.0486	-0.0965605	-5.24106	-9.66934
3.40659	0.401431	5.53182	11.139	-0.0958922	-5.28616	-9.74451
3.41598	0.410257	5.5864	11.2394	-0.0938464	-5.33562	-9.83245
3.42541	0.412047	5.64995	11.3522	-0.0974867	-5.38972	-9.93366
3.4349	0.413976	5.71757	11.4792	-0.106304	-5.45461	-10.0446
3.44444	0.415362	5.79423	11.6191	-0.114129	-5.52388	-10.1639
3.45404	0.421907	5.87701	11.768	-0.119079	-5.59913	-10.2927
3.46369	0.430181	5.96378	11.9236	-0.119184	-5.67722	-10.4237
3.47339	0.438069	6.05737	12.0787	-0.120273	-5.75473	-10.5568
3.48315	0.443767	6.14663	12.2286	-0.125916	-5.8355	-10.6877
3.49296	0.447172	6.23518	12.3726	-0.133046	-5.91636	-10.8092
3.50282	0.448953	6.31693	12.5066	-0.140102	-5.99437	-10.9188
3.51275	0.452291	6.39592	12.6291	-0.140546	-6.06358	-11.0171
3.52273	0.461013	6.47039	12.7372	-0.136712	-6.12739	-11.1052
3.53276	0.4689	6.537	12.8312	-0.136815	-6.1872	-11.1853
3.54286	0.475054	6.60336	12.9137	-0.138015	-6.23778	-11.2593
3.55301	0.482121	6.6618	12.993	-0.139095	-6.28593	-11.3262
3.56322	0.486953	6.71615	13.0687	-0.141715	-6.33582	-11.3926
3.57349	0.483955	6.77554	13.1454	-0.148646	-6.37932	-11.4635
3.58382	0.485797	6.83541	13.2265	-0.152975	-6.42456	-11.5394
3.5942	0.500443	6.89835	13.3153	-0.150025	-6.4734	-11.6192
3.60465	0.510628	6.95857	13.4114	-0.150026	-6.52916	-11.7078
3.61516	0.518274	7.02689	13.5155	-0.145647	-6.58792	-11.8033
3.62573	0.52431	7.09821	13.629	-0.141491	-6.65126	-11.9015
3.63636	0.531545	7.17405	13.747	-0.139711	-6.7179	-12.002
3.64706	0.535212	7.25867	13.8684	-0.144636	-6.78446	-12.1037
3.65782	0.543094	7.3384	13.991	-0.146169	-6.856	-12.2019
3.66864	0.55354	7.41693	14.1091	-0.145964	-6.92748	-12.2988
3.67953	0.556029	7.49412	14.2211	-0.149044	-6.99691	-12.3946
3.69048	0.561959	7.5738	14.3258	-0.152516	-7.06127	-12.4842
3.70149	0.570307	7.64981	14.4264	-0.155026	-7.12274	-12.5671
3.71257	0.574872	7.72334	14.5207	-0.161999	-7.18075	-12.6451
3.72372	0.576323	7.79181	14.6084	-0.174642	-7.24071	-12.7227
3.73494	0.582881	7.85903	14.6964	-0.17925	-7.3003	-12.8004
3.74622	0.592014	7.92836	14.7854	-0.177498	-7.35753	-12.8823
3.75758	0.609903	8.00295	14.8831	-0.170952	-7.41654	-12.9685
3.769	0.626793	8.08061	14.9897	-0.16811	-7.48097	-13.0586
3.78049	0.636369	8.165	15.1049	-0.171348	-7.54837	-13.1608
3.79205	0.640492	8.25789	15.227	-0.175339	-7.62128	-13.272
3.80368	0.648361	8.35419	15.3582	-0.178294	-7.70134	-13.3911
3.81538	0.660825	8.45556	15.4992	-0.178454	-7.78699	-13.5146
3.82716	0.672554	8.55807	15.6462	-0.176066	-7.87884	-13.6393
3.83901	0.680038	8.6667	15.7949	-0.181416	-7.97104	-13.7652
3.85093	0.681371	8.77711	15.9373	-0.189102	-8.05901	-13.8906
3.86293	0.677338	8.88732	16.0717	-0.20379	-8.14455	-14.0118
3.875	0.687048	8.99281	16.201	-0.212044	-8.23128	-14.1201
3.88715	0.69859	9.08817	16.3198	-0.215353	-8.31453	-14.218
3.89937	0.71166	9.17793	16.4242	-0.220955	-8.39086	-14.3068
3.91167	0.716733	9.26754	16.5162	-0.230376	-8.45847	-14.3851
3.92405	0.728035	9.35537	16.5936	-0.236798	-8.51644	-14.4543
3.93651	0.744206	9.43574	16.6601	-0.236646	-8.56756	-14.5097
3.94904	0.764963	9.51088	16.7185	-0.23504	-8.61251	-14.5514
3.96166	0.78555	9.5837	16.7674	-0.233796	-8.65461	-14.5855
3.97436	0.798201	9.65112	16.8039	-0.234658	-8.69264	-14.6111
3.98714	0.811041	9.71423	16.829	-0.234135	-8.72492	-14.6281
4	0.815948	9.77387	16.8426	-0.242159	-8.75059	-14.6304
4.01294	0.835957	9.82509	16.8403	-0.243507	-8.76845	-14.6159
4.02597	0.852071	9.86459	16.8183	-0.244268	-8.77755	-14.5824
4.03909	0.862546	9.89449	16.7695	-0.248003	-8.77168	-14.5288
4.05229	0.867664	9.91133	16.6913	-0.258346	-8.75575	-14.4503
4.06557	0.875579	9.90704	16.5778	-0.263033	-8.72511	-14.3377
4.07895	0.879634	9.88626	16.4262	-0.266931	-8.67298	-14.1928
4.09241	0.877705	9.84563	16.2329	-0.274461	-8.59526	-14.0126
4.10596	0.87557	9.78345	15.9974	-0.277933	-8.49516	-13.7924
4.1196	0.879699	9.70153	15.7166	-0.273223	-8.37074	-13.533
4.13333	0.881085	9.59114	15.391	-0.280507	-8.22246	-13.2318
4.14716	0.876518	9.45699	15.016	-0.287862	-8.0496	-12.8882
4.16107	0.880036	9.29022	14.5914	-0.288749	-7.85383	-12.4976
4.17508	0.880919	9.09718	14.1125	-0.290954	-7.62466	-12.0607
4.18919	0.881161	8.87181	13.5757	-0.290207	-7.36873	-11.5716
4.20339	0.886421	8.62085	12.9764	-0.282079	-7.07276	-11.0231
4.21769	0.883536	8.3299	12.3048	-0.281225	-6.74861	-10.4119
4.23208	0.877497	7.99169	11.5497	-0.282124	-6.38415	-9.73515
4.24658	0.864522	7.61426	10.7118	-0.274918	-5.97002	-8.97868
4.26117	0.847667	7.18599	9.77562	-0.26411	-5.50559	-8.13703
4.27586	0.819907	6.70061	8.73509	-0.260123	-4.98832	-7.20484
4.29066	0.789543	6.15816	7.58612	-0.251919	-4.41582	-6.17835
4.30556	0.752366	5.55125	6.32679	-0.247019	-3.78038	-5.04852
4.32056	0.715044	4.87561	4.95211	-0.238285	-3.08787	-3.81799
4.33566	0.673797	4.13391	3.46061	-0.229256	-2.33163	-2.47976
4.35088	0.629899	3.32748	1.85582	-0.21673	-1.51222	-1.03703
4.3662	0.580734	2.45048	0.133685	-0.197008	-0.638961	0.499304
4.38163	0.526482	1.5052	-1.69971	-0.176897	0.291073	2.12667
4.39716	0.471071	0.504489	-3.6393	-0.152022	1.28228	3.8448
4.41281	0.413847	-0.5514	-5.67534	-0.123472	2.32731	5.65006
4.42857	0.342259	-1.66478	-7.7987	-0.0967502	3.41539	7.53202
4.44444	0.26452	-2.82355	-10.0032	-0.0697315	4.54098	9.47747
4.46043	0.185057	-4.03439	-12.2749	-0.0470871	5.69857	11.4734
4.47653	0.0978457	-5.27029	-14.5985	-0.0254326	6.87933	13.508
4.49275	0.00530434	-6.52733	-16.9495	-0.00992484	8.07916	15.5703
4.50909	-0.0974161	-7.80101	-19.3132	0.000878104	9.28476	17.6422
4.52555	-0.200101	-9.08044	-21.6622	0.0182555	10.4775	19.6957
4.54212	-0.305683	-10.3514	-23.9752	0.0413033	11.642	21.7094
4.55882	-0.404523	-11.5919	-26.2297	0.0713208	12.7767	23.6537
4.57565	-0.508984	-12.7899	-28.3927	0.0938874	13.8602	25.5104
4.59259	-0.60913	-13.926	-30.4374	0.127369	14.8819	27.2566
4.60967	-0.696882	-14.9975	-32.3257	0.170367	15.8202	28.8642
4.62687	-0.78239	-15.981	-34.0291	0.207472	16.664	30.3038
4.64419	-0.863178	-16.8544	-35.517	0.235643	17.3903	31.5513
4.66165	-0.924443	-17.6001	-36.7625	0.2757	17.995	32.5847
4.67925	-0.983818	-18.2061	-37.7473	0.310515	18.4549	33.3723
4.69697	-1.03593	-18.6676	-38.4422	0.326454	18.7615	33.9046
4.71483	-1.08203	-18.9696	-38.8277	0.340759	18.9172	34.1733
4.73282	-1.1111	-19.1089	-38.8933	0.354213	18.9132	34.1648
4.75096	-1.13391	-19.0903	-38.6544	0.348437	18.7422	33.8823
4.76923	-1.14075	-18.897	-38.12	0.345393	18.4214	33.3355
4.78764	-1.1307	-18.5481	-37.2939	0.341392	17.958	32.5437
4.8062	-1.11051	-18.0565	-36.2085	0.331919	17.3582	31.5257
4.8249	-1.09389	-17.4478	-34.8858	0.294077	16.6489	30.3089
4.84375	-1.05104	-16.7198	-33.3651	0.271509	15.8546	28.9322
4.86275	-0.990543	-15.9115	-31.6857	0.260102	14.98	27.4232
4.88189	-0.930261	-15.0346	-29.8974	0.245214	14.049	25.8243
4.90119	-0.867251	-14.0979	-28.0215	0.23911	13.0973	24.1692
4.92063	-0.807409	-13.1379	-26.0994	0.222113	12.1304	22.4879
4.94024	-0.744043	-12.1845	-24.187	0.207195	11.1566	20.8062
4.96	-0.674518	-11.237	-22.3051	0.20347	10.2102	19.1479
4.97992	-0.611316	-10.3106	-20.4753	0.202916	9.30891	17.5481
5	-0.559807	-9.42716	-18.7209	0.19693	8.44456	16.0287
5.02024	-0.519929	-8.59059	-17.0715	0.17855	7.63191	14.604
5.04065	-0.466912	-7.80538	-15.5373	0.161188	6.89037	13.2774
5.06122	-0.427105	-7.09549	-14.1192	0.131682	6.2071	12.06
5.08197	-0.389253	-6.43894	-12.8336	0.112605	5.60067	10.9463
5.10288	-0.344181	-5.84008	-11.6719	0.101276	5.06762	9.94226
5.12397	-0.317736	-5.30949	-10.629	0.0726433	4.59957	9.05285
5.14523	-0.282812	-4.83723	-9.71078	0.0465304	4.18058	8.27508
5.16667	-0.236752	-4.42659	-8.9038	0.0399728	3.81626	7.598
5.18828	-0.201073	-4.07041	-8.20589	0.0327183	3.51013	7.00063
5.21008	-0.181911	-3.75592	-7.59802	0.0274043	3.24611	6.48308
5.23207	-0.152669	-3.48223	-7.08319	0.034125	3.0193	6.03815
5.25424	-0.113083	-3.24824	-6.65615	0.0480206	2.82879	5.65579
5.2766	-0.0820258	-3.0595	-6.291	0.0659257	2.67266	5.34548
5.29915	-0.0535548	-2.8976	-5.98276	0.100306	2.53726	5.09023
5.32189	-0.0493518	-2.75957	-5.73475	0.118572	2.43423	4.8714
5.34483	-0.0671361	-2.63255	-5.53679	0.117198	2.35293	4.69048
5.36797	-0.058413	-2.51109	-5.3815	0.111893	2.29373	4.53429
5.3913	-0.0470843	-2.42512	-5.25107	0.106815	2.24165	4.42508
5.41485	-0.02907	-2.36434	-5.13565	0.116215	2.19356	4.33793
5.4386	-0.0288303	-2.31078	-5.03413	0.126018	2.1514	4.27097
5.46256	-0.0530256	-2.26256	-4.94118	0.103693	2.10682	4.21253
5.48673	-0.0686844	-2.20306	-4.8652	0.0757921	2.07791	4.15317
5.51111	-0.0835246	-2.15163	-4.79197	0.0611751	2.05475	4.09912
5.53571	-0.0689509	-2.10518	-4.72585	0.0626164	2.03004	4.03501
5.56054	-0.0645512	-2.07997	-4.65307	0.0759766	1.99022	3.98515
5.58559	-0.0546802	-2.03731	-4.5739	0.0763767	1.95436	3.93146
5.61086	-0.067023	-1.99794	-4.50791	0.0651751	1.91122	3.86261
5.63636	-0.0689936	-1.95713	-4.45587	0.0614443	1.86605	3.79643
5.6621	-0.0202733	-1.90855	-4.39423	0.102171	1.82971	3.73698
5.68807	0.00363609	-1.8637	-4.32823	0.122754	1.79792	3.67242
5.71429	0.0372294	-1.82371	-4.2702	0.116618	1.75526	3.60419
5.74074	0.0819128	-1.78344	-4.1823	0.116913	1.72683	3.57176
5.76744	0.113115	-1.76382	-4.10802	0.104023	1.69412	3.5365
5.79439	0.131543	-1.7402	-4.06258	0.108944	1.68132	3.48102
5.8216	0.130748	-1.72671	-4.03002	0.0961728	1.67267	3.43326
5.84906	0.115711	-1.68645	-3.98339	0.0755297	1.68154	3.40466
5.87678	0.087648	-1.65958	-3.94638	0.054024	1.69173	3.37608
5.90476	0.113457	-1.65154	-3.92954	0.0745071	1.70155	3.37166
5.93301	0.110053	-1.68135	-3.92031	0.0926189	1.68266	3.38097
5.96154	0.117719	-1.6992	-3.93264	0.132604	1.67553	3.39596
5.99034	0.123471	-1.69059	-3.97392	0.193807	1.69894	3.40853
6.01942	0.147183	-1.6789	-4.01553	0.240198	1.71271	3.45755
6.04878	0.120059	-1.69702	-4.06137	0.241976	1.73701	3.52769
6.07843	0.125962	-1.73956	-4.13095	0.256621	1.77323	3.61457
6.10837	0.134963	-1.80011	-4.20329	0.240524	1.81768	3.73224
6.13861	0.114442	-1.87376	-4.32615	0.190839	1.87853	3.8224
6.16915	0.100675	-1.93561	-4.4417	0.157269	1.97804	3.95059
6.2	0.093383	-1.97949	-4.57874	0.133747	2.09395	4.08633

## Sheet: Fig.2d
Energy (eV)	Ellipticity (mdeg/nm), A	Ellipticity (mdeg/nm), AB	Ellipticity (mdeg/nm), ABA	Ellipticity (mdeg/nm), ABAB
1.37778	0.035065	-0.123574	0.025824	-0.158752
1.37931	0.00967755	-0.139884	0.0201039	-0.165453
1.38085	-0.0140653	-0.150054	0.0163917	-0.175248
1.38239	-0.017241	-0.163005	0.00598378	-0.178404
1.38393	-0.0186789	-0.165605	0.0119697	-0.18158
1.38547	-0.0205635	-0.164478	0.00649993	-0.184096
1.38702	-0.0307045	-0.166725	0.00313711	-0.185436
1.38858	-0.0391687	-0.16588	-0.000472067	-0.184652
1.39013	-0.0389218	-0.168378	-0.00114936	-0.184363
1.39169	-0.0220682	-0.160286	0.00373142	-0.182911
1.39326	-0.0101008	-0.159123	0.000314745	-0.177004
1.39483	-0.00468715	-0.162519	0.00181426	-0.173611
1.3964	-0.00502518	-0.165317	0.000626815	-0.179873
1.39797	-0.00292858	-0.170871	-0.000597515	-0.180934
1.39955	-0.00329116	-0.17427	-0.00424244	-0.17856
1.40113	0.000109539	-0.177586	-0.00102294	-0.181274
1.40271	-0.00941884	-0.176862	-0.00172621	-0.183871
1.4043	-0.0155194	-0.178934	-0.00453335	-0.181959
1.4059	-0.0130368	-0.179227	-0.00563128	-0.182369
1.40749	8.24589e-05	-0.177253	-0.00820024	-0.182541
1.40909	-0.00545216	-0.172386	-0.0132942	-0.178461
1.41069	-0.00431769	-0.167871	-0.0148044	-0.179927
1.4123	0.00416104	-0.159291	-0.0164608	-0.186659
1.41391	0.0144699	-0.156513	-0.0192313	-0.189715
1.41553	0.03849	-0.162621	-0.0188701	-0.192859
1.41714	0.0516093	-0.167787	-0.0185224	-0.199686
1.41876	0.0660593	-0.177149	-0.0204315	-0.205944
1.42039	0.0629514	-0.183154	-0.019391	-0.213006
1.42202	0.0501501	-0.1906	-0.0176956	-0.219094
1.42365	0.0363154	-0.201245	-0.0188057	-0.228842
1.42529	0.0302737	-0.214948	-0.019167	-0.233117
1.42693	0.0311318	-0.227394	-0.0165045	-0.239038
1.42857	0.0153072	-0.227818	-0.0248993	-0.244003
1.43022	0.0122774	-0.227526	-0.0283354	-0.24617
1.43187	0.000223204	-0.220411	-0.0305965	-0.245053
1.43353	-0.0107779	-0.218818	-0.0281091	-0.245286
1.43519	-0.000906568	-0.218968	-0.0228256	-0.249704
1.43685	0.0168486	-0.221496	-0.0220485	-0.253833
1.43852	0.0234216	-0.221811	-0.0193221	-0.254465
1.44019	0.0209815	-0.21613	-0.0153246	-0.259281
1.44186	0.01608	-0.212831	-0.013009	-0.2657
1.44354	0.00849854	-0.210833	-0.0098166	-0.271014
1.44522	0.011682	-0.21298	-0.00909678	-0.277599
1.44691	0.00934961	-0.213827	-0.0132135	-0.285319
1.4486	0.00359495	-0.212093	-0.022944	-0.288871
1.45029	-0.00296683	-0.208474	-0.0280206	-0.291817
1.45199	-0.0090209	-0.208388	-0.0313142	-0.296731
1.45369	-0.0164474	-0.212505	-0.0368623	-0.302946
1.4554	-0.0282428	-0.219601	-0.040903	-0.309392
1.45711	-0.0290305	-0.227211	-0.0425212	-0.314751
1.45882	-0.0383945	-0.234296	-0.0423993	-0.320179
1.46054	-0.0474641	-0.236792	-0.0417822	-0.325406
1.46226	-0.0505527	-0.240236	-0.0389823	-0.330254
1.46399	-0.0491214	-0.245625	-0.0348012	-0.336258
1.46572	-0.0440675	-0.247862	-0.0343385	-0.341372
1.46746	-0.0354251	-0.252494	-0.0344037	-0.345564
1.46919	-0.0276032	-0.256403	-0.0335596	-0.347788
1.47094	-0.0284452	-0.258939	-0.0308787	-0.352532
1.47268	-0.0314638	-0.260892	-0.0316332	-0.356457
1.47444	-0.0368327	-0.265513	-0.0322136	-0.362654
1.47619	-0.0404353	-0.266919	-0.0320781	-0.371048
1.47795	-0.0430437	-0.266771	-0.0330834	-0.379099
1.47971	-0.0493731	-0.268643	-0.0337647	-0.385008
1.48148	-0.0482304	-0.269968	-0.0339549	-0.38999
1.48325	-0.0517318	-0.269926	-0.0346659	-0.392696
1.48503	-0.0499754	-0.270212	-0.0365809	-0.395596
1.48681	-0.0446021	-0.274395	-0.0404483	-0.398112
1.4886	-0.0409195	-0.276059	-0.0424381	-0.401772
1.49038	-0.0314184	-0.278252	-0.0460518	-0.403582
1.49218	-0.0232271	-0.283574	-0.0471871	-0.405911
1.49398	-0.0163305	-0.28391	-0.0484736	-0.408775
1.49578	-0.0161042	-0.282055	-0.0481412	-0.410209
1.49758	-0.0198314	-0.28206	-0.0468478	-0.412878
1.4994	-0.0215652	-0.28571	-0.0462009	-0.415055
1.50121	-0.0198222	-0.285568	-0.0456101	-0.418629
1.50303	-0.0182812	-0.287907	-0.0434096	-0.419948
1.50485	-0.0144019	-0.29116	-0.0408305	-0.424123
1.50668	-0.0118129	-0.295255	-0.0400105	-0.427888
1.50852	-0.0129346	-0.30154	-0.0389153	-0.431913
1.51035	-0.0110927	-0.308145	-0.0373223	-0.436705
1.5122	-0.00349278	-0.311087	-0.0388054	-0.441634
1.51404	0.0061666	-0.311084	-0.0393838	-0.448374
1.51589	0.0147057	-0.315024	-0.0390816	-0.454077
1.51775	0.0216091	-0.317957	-0.039268	-0.461231
1.51961	0.0286749	-0.320739	-0.0381305	-0.468238
1.52147	0.033842	-0.321088	-0.0396816	-0.474796
1.52334	0.0382052	-0.321271	-0.0395195	-0.481585
1.52522	0.0440448	-0.322985	-0.0429201	-0.489338
1.52709	0.0441405	-0.328671	-0.044811	-0.498106
1.52898	0.0470499	-0.335718	-0.0466902	-0.506174
1.53086	0.0492724	-0.341084	-0.0502232	-0.515228
1.53276	0.0526518	-0.345029	-0.0524256	-0.526056
1.53465	0.0512908	-0.352261	-0.0587588	-0.536982
1.53656	0.0490015	-0.358673	-0.0639834	-0.549429
1.53846	0.0441121	-0.368438	-0.0697076	-0.563824
1.54037	0.0371548	-0.374981	-0.0724856	-0.577047
1.54229	0.0267565	-0.379191	-0.0745337	-0.590117
1.54421	0.0226292	-0.38311	-0.0763048	-0.603415
1.54613	0.0201106	-0.386106	-0.077048	-0.61832
1.54806	0.0118099	-0.392933	-0.0794054	-0.630548
1.55	0.00688012	-0.398768	-0.0804908	-0.641787
1.55194	-0.000355092	-0.402869	-0.0794903	-0.652114
1.55388	-0.00485438	-0.403079	-0.0789608	-0.662915
1.55583	-0.00318916	-0.408082	-0.0808417	-0.671735
1.55779	0.00130659	-0.41383	-0.0836839	-0.681846
1.55975	-0.000173378	-0.419038	-0.0855109	-0.692714
1.56171	-0.00330794	-0.426787	-0.0881526	-0.701506
1.56368	-0.00642667	-0.436537	-0.0892706	-0.710805
1.56566	-0.00977107	-0.441811	-0.0905361	-0.721029
1.56764	-0.00908298	-0.453451	-0.0885159	-0.731051
1.56962	-0.00567293	-0.464843	-0.0879267	-0.739307
1.57161	-0.00582464	-0.474366	-0.0868505	-0.748576
1.5736	-0.00459557	-0.481985	-0.08343	-0.758057
1.5756	-0.00426465	-0.491495	-0.082216	-0.767737
1.57761	-0.00384621	-0.50058	-0.0825743	-0.777293
1.57962	-0.00665297	-0.508412	-0.0824375	-0.788201
1.58163	-0.00961583	-0.514253	-0.0829761	-0.800372
1.58365	-0.00660859	-0.519073	-0.0861328	-0.814059
1.58568	-0.00376723	-0.522456	-0.0880936	-0.8295
1.58771	-0.00641625	-0.530012	-0.0902679	-0.847056
1.58974	-0.0109483	-0.54201	-0.0937154	-0.86531
1.59178	-0.0111616	-0.553791	-0.096547	-0.885276
1.59383	-0.0178994	-0.563651	-0.0974213	-0.905523
1.59588	-0.0197466	-0.575637	-0.0989983	-0.926988
1.59794	-0.0148516	-0.589491	-0.100327	-0.948217
1.6	-0.0201694	-0.603156	-0.10288	-0.967811
1.60207	-0.0261255	-0.617863	-0.105449	-0.987062
1.60414	-0.0311572	-0.633917	-0.109226	-1.00529
1.60622	-0.0360537	-0.64834	-0.113068	-1.0226
1.6083	-0.0418031	-0.662654	-0.113537	-1.04018
1.61039	-0.0402577	-0.673822	-0.116575	-1.05612
1.61248	-0.0380005	-0.685871	-0.118433	-1.07279
1.61458	-0.041806	-0.69643	-0.120642	-1.08743
1.61669	-0.0449569	-0.707564	-0.122636	-1.10224
1.6188	-0.0433306	-0.720994	-0.12375	-1.11702
1.62092	-0.0425679	-0.733698	-0.12401	-1.13183
1.62304	-0.0372767	-0.742596	-0.122286	-1.14709
1.62516	-0.0364386	-0.751369	-0.121706	-1.16164
1.6273	-0.0356161	-0.76495	-0.123846	-1.17471
1.62943	-0.0377094	-0.780747	-0.125822	-1.18962
1.63158	-0.0362882	-0.79311	-0.126799	-1.20457
1.63373	-0.032513	-0.806206	-0.128591	-1.21975
1.63588	-0.0344881	-0.818724	-0.129256	-1.23456
1.63804	-0.0378569	-0.828567	-0.131005	-1.25009
1.64021	-0.0421534	-0.842894	-0.133524	-1.26475
1.64238	-0.0414803	-0.857333	-0.137408	-1.27843
1.64456	-0.042882	-0.870135	-0.139554	-1.29182
1.64675	-0.0420434	-0.880324	-0.141751	-1.30515
1.64894	-0.0406876	-0.891606	-0.144292	-1.31816
1.65113	-0.0452788	-0.905949	-0.144287	-1.33135
1.65333	-0.0455518	-0.918969	-0.145131	-1.34464
1.65554	-0.0448147	-0.930443	-0.146271	-1.35835
1.65775	-0.0467815	-0.940597	-0.146508	-1.37099
1.65997	-0.0493176	-0.951657	-0.147171	-1.38414
1.6622	-0.0507909	-0.960284	-0.148836	-1.39687
1.66443	-0.0521648	-0.970184	-0.150493	-1.40809
1.66667	-0.0532728	-0.979579	-0.150972	-1.41574
1.66891	-0.0519564	-0.989374	-0.150829	-1.42333
1.67116	-0.0493272	-0.996294	-0.151351	-1.42882
1.67341	-0.0469386	-1.00293	-0.152975	-1.43038
1.67568	-0.0446262	-1.00936	-0.156083	-1.43235
1.67794	-0.0412269	-1.01438	-0.158152	-1.43427
1.68022	-0.0407251	-1.01989	-0.157867	-1.43639
1.6825	-0.0377517	-1.02614	-0.158276	-1.43774
1.68478	-0.0402027	-1.03107	-0.158766	-1.43903
1.68707	-0.0383945	-1.0354	-0.160523	-1.43958
1.68937	-0.0378186	-1.03658	-0.161265	-1.44073
1.69168	-0.0373778	-1.04013	-0.162783	-1.44445
1.69399	-0.033108	-1.04382	-0.161043	-1.44739
1.69631	-0.0285393	-1.04655	-0.160311	-1.4489
1.69863	-0.0239412	-1.04867	-0.160074	-1.44903
1.70096	-0.0219886	-1.05174	-0.158902	-1.44915
1.7033	-0.0220076	-1.0533	-0.156213	-1.45152
1.70564	-0.0224629	-1.05379	-0.155295	-1.4536
1.70799	-0.02408	-1.05643	-0.156143	-1.45589
1.71034	-0.0230749	-1.06121	-0.15635	-1.45758
1.71271	-0.0256437	-1.06461	-0.156447	-1.45878
1.71508	-0.0263768	-1.06888	-0.155762	-1.46013
1.71745	-0.0310322	-1.07239	-0.154777	-1.46212
1.71983	-0.0349257	-1.07507	-0.155658	-1.46282
1.72222	-0.0336273	-1.07618	-0.156302	-1.464
1.72462	-0.0369016	-1.07873	-0.15606	-1.46518
1.72702	-0.0389301	-1.08191	-0.156013	-1.46563
1.72943	-0.0424141	-1.08271	-0.154954	-1.46597
1.73184	-0.0440279	-1.08507	-0.156021	-1.46601
1.73427	-0.0456129	-1.08715	-0.156218	-1.46745
1.73669	-0.0461303	-1.08759	-0.157334	-1.4672
1.73913	-0.0442706	-1.08826	-0.156069	-1.46552
1.74157	-0.0447133	-1.08901	-0.155435	-1.46187
1.74402	-0.0470047	-1.09127	-0.155794	-1.45835
1.74648	-0.0439516	-1.09351	-0.156024	-1.45394
1.74894	-0.042241	-1.09514	-0.156416	-1.44932
1.75141	-0.0415272	-1.09545	-0.156928	-1.44484
1.75389	-0.0408052	-1.09559	-0.156842	-1.4375
1.75637	-0.0430101	-1.09587	-0.15734	-1.42991
1.75887	-0.046033	-1.09415	-0.159492	-1.42281
1.76136	-0.0478249	-1.09214	-0.161141	-1.41669
1.76387	-0.0421605	-1.08962	-0.161235	-1.41039
1.76638	-0.0408485	-1.08571	-0.160442	-1.40287
1.7689	-0.0451896	-1.0804	-0.157677	-1.3956
1.77143	-0.0445453	-1.07458	-0.154545	-1.38765
1.77396	-0.043732	-1.068	-0.151244	-1.37837
1.7765	-0.0412559	-1.06273	-0.148543	-1.36757
1.77905	-0.0405359	-1.0583	-0.144828	-1.35869
1.78161	-0.0442427	-1.05183	-0.141791	-1.34905
1.78417	-0.0472158	-1.04412	-0.139476	-1.33829
1.78674	-0.0484455	-1.03977	-0.137782	-1.32723
1.78932	-0.0451104	-1.03333	-0.136121	-1.31611
1.79191	-0.0424441	-1.02667	-0.135404	-1.30428
1.7945	-0.0423106	-1.02126	-0.134423	-1.29359
1.7971	-0.0428307	-1.01388	-0.132535	-1.28449
1.79971	-0.0424804	-1.00654	-0.130226	-1.27469
1.80233	-0.0390878	-1.00054	-0.126916	-1.26454
1.80495	-0.0365051	-0.996804	-0.124983	-1.2545
1.80758	-0.0351916	-0.990009	-0.124111	-1.24427
1.81022	-0.0349784	-0.983506	-0.12315	-1.23477
1.81287	-0.0351477	-0.978258	-0.123289	-1.22421
1.81552	-0.0341987	-0.969953	-0.122952	-1.21447
1.81818	-0.0329719	-0.961005	-0.121699	-1.2044
1.82085	-0.0325476	-0.95187	-0.122187	-1.19481
1.82353	-0.0304731	-0.941874	-0.12233	-1.18492
1.82622	-0.0283157	-0.933594	-0.122559	-1.17481
1.82891	-0.0282388	-0.925252	-0.123241	-1.1671
1.83161	-0.0282375	-0.919223	-0.121512	-1.15763
1.83432	-0.0237414	-0.911521	-0.120621	-1.14951
1.83704	-0.0242488	-0.905765	-0.11955	-1.14079
1.83976	-0.0249677	-0.901711	-0.119584	-1.13269
1.8425	-0.0238902	-0.897458	-0.120679	-1.12363
1.84524	-0.0225258	-0.894002	-0.120424	-1.11364
1.84799	-0.0212691	-0.889807	-0.119847	-1.10533
1.85075	-0.0196505	-0.883929	-0.117872	-1.09715
1.85351	-0.0188074	-0.876919	-0.116064	-1.08993
1.85629	-0.0226402	-0.871091	-0.114141	-1.08456
1.85907	-0.026604	-0.865477	-0.111086	-1.07904
1.86186	-0.0245562	-0.858821	-0.110297	-1.07344
1.86466	-0.0221059	-0.852636	-0.109369	-1.06809
1.86747	-0.0228638	-0.846751	-0.10611	-1.06323
1.87029	-0.0256502	-0.838596	-0.105152	-1.05845
1.87311	-0.0279693	-0.833032	-0.105046	-1.05284
1.87595	-0.0275703	-0.828339	-0.104685	-1.04675
1.87879	-0.0271868	-0.823278	-0.104913	-1.03965
1.88164	-0.0253712	-0.817699	-0.106324	-1.0322
1.8845	-0.022839	-0.812688	-0.107102	-1.02483
1.88737	-0.0220588	-0.808463	-0.105904	-1.01864
1.89024	-0.0219963	-0.804589	-0.10682	-1.01222
1.89313	-0.0185475	-0.800996	-0.106513	-1.00664
1.89602	-0.0152925	-0.798656	-0.1045	-1.00235
1.89893	-0.0190299	-0.796848	-0.103348	-0.998373
1.90184	-0.0203134	-0.793763	-0.103947	-0.99432
1.90476	-0.0236861	-0.79285	-0.10464	-0.991429
1.90769	-0.0262776	-0.791629	-0.102771	-0.989449
1.91063	-0.0289858	-0.786378	-0.10234	-0.986475
1.91358	-0.0336681	-0.782045	-0.100652	-0.984985
1.91654	-0.0376266	-0.77792	-0.100699	-0.984233
1.9195	-0.0414303	-0.773529	-0.102172	-0.982769
1.92248	-0.0395796	-0.769988	-0.102904	-0.981649
1.92547	-0.0378075	-0.764322	-0.101305	-0.980226
1.92846	-0.0320987	-0.758306	-0.0994021	-0.977655
1.93146	-0.027002	-0.752604	-0.099022	-0.974499
1.93448	-0.0218377	-0.747468	-0.0992966	-0.972287
1.9375	-0.0186259	-0.744853	-0.0991125	-0.970004
1.94053	-0.0143816	-0.742844	-0.0987001	-0.967218
1.94357	-0.0161679	-0.74049	-0.0977611	-0.964474
1.94662	-0.0163601	-0.736406	-0.0971142	-0.960766
1.94969	-0.0165737	-0.734049	-0.0995924	-0.957687
1.95276	-0.0211051	-0.732055	-0.100207	-0.95606
1.95584	-0.0244615	-0.730147	-0.0996435	-0.955624
1.95893	-0.030466	-0.728945	-0.0999189	-0.955168
1.96203	-0.0329096	-0.727265	-0.10154	-0.955038
1.96513	-0.0340901	-0.723361	-0.103701	-0.954587
1.96825	-0.0331644	-0.72256	-0.104351	-0.955979
1.97138	-0.0328825	-0.722131	-0.104531	-0.957188
1.97452	-0.0362342	-0.722213	-0.102898	-0.959295
1.97767	-0.0349755	-0.722204	-0.102815	-0.960713
1.98083	-0.0336871	-0.72074	-0.104235	-0.961835
1.984	-0.0293893	-0.719949	-0.104637	-0.963785
1.98718	-0.0273538	-0.720401	-0.103378	-0.965561
1.99037	-0.0261286	-0.719848	-0.101424	-0.968579
1.99357	-0.025381	-0.718041	-0.0989901	-0.971311
1.99678	-0.0239773	-0.718234	-0.0995403	-0.975917
2	-0.0187978	-0.717284	-0.100241	-0.980467
2.00323	-0.0184948	-0.717358	-0.0995545	-0.984525
2.00647	-0.0228766	-0.717406	-0.0991625	-0.991116
2.00972	-0.0270393	-0.71717	-0.100267	-0.998349
2.01299	-0.0295545	-0.718302	-0.101584	-1.00589
2.01626	-0.0321281	-0.721627	-0.104105	-1.01294
2.01954	-0.0334614	-0.726809	-0.106416	-1.01977
2.02284	-0.0326451	-0.732972	-0.108702	-1.02774
2.02614	-0.0352591	-0.739354	-0.109049	-1.03836
2.02946	-0.0364605	-0.744741	-0.11	-1.0503
2.03279	-0.0311679	-0.750337	-0.111615	-1.06263
2.03612	-0.0273127	-0.759276	-0.114712	-1.07377
2.03947	-0.0317935	-0.767002	-0.117265	-1.08506
2.04283	-0.0315578	-0.77438	-0.119792	-1.09877
2.0462	-0.0318401	-0.781999	-0.121912	-1.11442
2.04959	-0.0340811	-0.789834	-0.124456	-1.13023
2.05298	-0.039976	-0.796947	-0.127312	-1.14532
2.05638	-0.0450675	-0.804394	-0.130089	-1.15982
2.0598	-0.0469311	-0.814143	-0.133867	-1.17562
2.06323	-0.0469632	-0.824724	-0.136131	-1.19186
2.06667	-0.0446101	-0.834929	-0.135996	-1.20843
2.07012	-0.0418431	-0.843717	-0.136676	-1.22527
2.07358	-0.0421607	-0.854941	-0.13763	-1.24018
2.07705	-0.0418465	-0.867612	-0.138623	-1.25461
2.08054	-0.0352589	-0.880154	-0.139761	-1.26946
2.08403	-0.0307928	-0.891654	-0.141089	-1.28319
2.08754	-0.0293493	-0.902537	-0.141597	-1.29439
2.09106	-0.0316774	-0.912556	-0.140964	-1.3067
2.09459	-0.0298607	-0.921479	-0.139908	-1.31842
2.09814	-0.0302716	-0.932212	-0.140875	-1.32919
2.10169	-0.0317145	-0.941083	-0.141624	-1.33952
2.10526	-0.0316459	-0.948419	-0.141317	-1.34961
2.10884	-0.0346886	-0.953307	-0.14152	-1.35915
2.11244	-0.0376212	-0.959599	-0.141513	-1.36885
2.11604	-0.0368687	-0.968504	-0.142296	-1.38026
2.11966	-0.0349424	-0.976653	-0.143297	-1.39102
2.12329	-0.0353765	-0.981547	-0.146049	-1.40169
2.12693	-0.0345831	-0.990039	-0.149128	-1.41326
2.13058	-0.0352648	-0.998922	-0.150578	-1.42568
2.13425	-0.0370183	-1.00591	-0.153065	-1.43884
2.13793	-0.0341234	-1.0148	-0.15546	-1.45194
2.14162	-0.0305798	-1.02524	-0.158203	-1.46528
2.14533	-0.0272375	-1.03333	-0.162338	-1.47861
2.14905	-0.0275046	-1.04315	-0.165555	-1.49203
2.15278	-0.0308026	-1.05505	-0.166004	-1.50705
2.15652	-0.034122	-1.06542	-0.165777	-1.52354
2.16028	-0.0370365	-1.07616	-0.167337	-1.54095
2.16405	-0.0368452	-1.08811	-0.171632	-1.55851
2.16783	-0.0424658	-1.10125	-0.175443	-1.57644
2.17163	-0.0469393	-1.11357	-0.177327	-1.59581
2.17544	-0.0523009	-1.12711	-0.177579	-1.61596
2.17926	-0.0574347	-1.14349	-0.177487	-1.63723
2.1831	-0.0596138	-1.15678	-0.180844	-1.65779
2.18695	-0.0607885	-1.17348	-0.18396	-1.67708
2.19081	-0.0606726	-1.19293	-0.185424	-1.69518
2.19469	-0.0609089	-1.21277	-0.185247	-1.71266
2.19858	-0.0594204	-1.22838	-0.182713	-1.72944
2.20249	-0.0601627	-1.24333	-0.181237	-1.74495
2.20641	-0.0565311	-1.25944	-0.182933	-1.75772
2.21034	-0.0543426	-1.27159	-0.184652	-1.77027
2.21429	-0.0522329	-1.28528	-0.183773	-1.78014
2.21825	-0.052404	-1.29787	-0.183145	-1.78849
2.22222	-0.0544218	-1.30506	-0.18368	-1.7949
2.22621	-0.0556428	-1.31014	-0.184486	-1.79861
2.23022	-0.0593052	-1.31798	-0.186183	-1.80049
2.23423	-0.0606055	-1.32596	-0.187393	-1.80065
2.23827	-0.0646301	-1.32933	-0.18766	-1.80078
2.24231	-0.0686611	-1.33017	-0.186857	-1.79893
2.24638	-0.0726799	-1.33166	-0.186749	-1.79715
2.25045	-0.073185	-1.3308	-0.187935	-1.79504
2.25455	-0.0695045	-1.33233	-0.189421	-1.79299
2.25865	-0.0669661	-1.33456	-0.189382	-1.79171
2.26277	-0.0644198	-1.33232	-0.188948	-1.79199
2.26691	-0.061697	-1.32747	-0.189131	-1.79341
2.27106	-0.062452	-1.32308	-0.18888	-1.79553
2.27523	-0.0616035	-1.32483	-0.190086	-1.79945
2.27941	-0.0576549	-1.32549	-0.192303	-1.80456
2.28361	-0.0579338	-1.32872	-0.19398	-1.81152
2.28782	-0.0586727	-1.33044	-0.195394	-1.82096
2.29205	-0.0597663	-1.33051	-0.195251	-1.83167
2.2963	-0.0635406	-1.334	-0.196889	-1.84456
2.30056	-0.0659138	-1.34072	-0.198973	-1.85757
2.30483	-0.0675804	-1.35174	-0.202567	-1.87205
2.30912	-0.0664426	-1.36227	-0.204941	-1.88819
2.31343	-0.0668282	-1.37383	-0.20632	-1.90459
2.31776	-0.0663989	-1.38573	-0.207359	-1.9211
2.3221	-0.0649835	-1.39861	-0.20928	-1.93823
2.32645	-0.0698719	-1.41412	-0.211406	-1.95504
2.33083	-0.0697968	-1.42826	-0.212205	-1.97101
2.33522	-0.071032	-1.44445	-0.213417	-1.98836
2.33962	-0.070123	-1.45917	-0.214586	-2.00559
2.34405	-0.0683323	-1.47438	-0.216156	-2.02123
2.34848	-0.0728845	-1.49013	-0.217731	-2.03638
2.35294	-0.0744405	-1.50791	-0.220268	-2.05121
2.35741	-0.0783013	-1.52488	-0.222036	-2.06472
2.3619	-0.0803817	-1.53925	-0.223274	-2.07768
2.36641	-0.0777212	-1.55255	-0.225915	-2.09028
2.37094	-0.0770764	-1.56405	-0.227243	-2.10181
2.37548	-0.0761283	-1.57596	-0.227065	-2.11122
2.38004	-0.0764171	-1.58658	-0.226308	-2.12023
2.38462	-0.0737602	-1.59476	-0.224939	-2.12963
2.38921	-0.0745643	-1.59898	-0.223075	-2.1381
2.39382	-0.0730808	-1.60202	-0.22086	-2.14655
2.39845	-0.0708565	-1.607	-0.220081	-2.1549
2.4031	-0.0698798	-1.61372	-0.220036	-2.16415
2.40777	-0.0700067	-1.62056	-0.22246	-2.17444
2.41245	-0.0714421	-1.62776	-0.224171	-2.18537
2.41715	-0.0735543	-1.63607	-0.227075	-2.19733
2.42188	-0.0768239	-1.64628	-0.230784	-2.21159
2.42661	-0.0743822	-1.66095	-0.233618	-2.22706
2.43137	-0.0749578	-1.67749	-0.237379	-2.24481
2.43615	-0.0760539	-1.6945	-0.240055	-2.26532
2.44094	-0.0794694	-1.71133	-0.241946	-2.28738
2.44576	-0.0828358	-1.72821	-0.243147	-2.31055
2.45059	-0.0853628	-1.74851	-0.245426	-2.33447
2.45545	-0.0835583	-1.7719	-0.248453	-2.35996
2.46032	-0.0820138	-1.79532	-0.250758	-2.38655
2.46521	-0.0830945	-1.81894	-0.254549	-2.41175
2.47012	-0.0849195	-1.84189	-0.258984	-2.43715
2.47505	-0.0888614	-1.8676	-0.262915	-2.46038
2.48	-0.0895876	-1.89348	-0.26694	-2.48216
2.48497	-0.0857672	-1.92102	-0.269299	-2.50031
2.48996	-0.0830417	-1.94656	-0.270546	-2.51673
2.49497	-0.0856926	-1.96978	-0.27078	-2.53128
2.5	-0.0889635	-1.98775	-0.270924	-2.53969
2.50505	-0.0932829	-2.00186	-0.270871	-2.54252
2.51012	-0.095659	-2.01316	-0.269794	-2.54129
2.51521	-0.0963398	-2.01942	-0.267134	-2.53467
2.52033	-0.0958838	-2.02142	-0.263677	-2.52357
2.52546	-0.0986151	-2.01733	-0.259887	-2.50913
2.53061	-0.104148	-2.01043	-0.257825	-2.4912
2.53579	-0.103523	-1.99838	-0.254911	-2.46901
2.54098	-0.100686	-1.98428	-0.250958	-2.44681
2.5462	-0.0972488	-1.97024	-0.246702	-2.4264
2.55144	-0.0977141	-1.95656	-0.243111	-2.40621
2.5567	-0.0959299	-1.94089	-0.24068	-2.38858
2.56198	-0.0917761	-1.92646	-0.241413	-2.37396
2.56729	-0.0907121	-1.9137	-0.244144	-2.36221
2.57261	-0.0867171	-1.90326	-0.245545	-2.35641
2.57796	-0.0862396	-1.89745	-0.247499	-2.35474
2.58333	-0.089105	-1.89742	-0.249668	-2.35785
2.58873	-0.090334	-1.90072	-0.252692	-2.36602
2.59414	-0.0936947	-1.90335	-0.255802	-2.37836
2.59958	-0.0946214	-1.91002	-0.25801	-2.39238
2.60504	-0.0990088	-1.92066	-0.259093	-2.40796
2.61053	-0.101628	-1.93271	-0.259609	-2.42513
2.61603	-0.105358	-1.94726	-0.260245	-2.44151
2.62156	-0.107371	-1.96469	-0.260029	-2.45554
2.62712	-0.108327	-1.98032	-0.260722	-2.46775
2.6327	-0.107873	-1.99225	-0.262911	-2.47585
2.6383	-0.106171	-2.0058	-0.263602	-2.48024
2.64392	-0.103197	-2.01826	-0.263367	-2.48171
2.64957	-0.0972431	-2.02881	-0.262748	-2.48061
2.65525	-0.0951745	-2.03793	-0.259695	-2.4748
2.66094	-0.0943966	-2.0421	-0.257167	-2.46537
2.66667	-0.094675	-2.04024	-0.25574	-2.45446
2.67241	-0.092769	-2.03442	-0.25497	-2.44192
2.67819	-0.092584	-2.02692	-0.250147	-2.42828
2.68398	-0.0923923	-2.01732	-0.246671	-2.41358
2.6898	-0.0930185	-2.00455	-0.245746	-2.40008
2.69565	-0.0957863	-1.99113	-0.246249	-2.38922
2.70153	-0.101343	-1.97768	-0.247805	-2.38212
2.70742	-0.102996	-1.96792	-0.249184	-2.3796
2.71335	-0.102362	-1.96348	-0.249781	-2.38236
2.7193	-0.102985	-1.96179	-0.250183	-2.39039
2.72527	-0.101831	-1.96334	-0.252464	-2.40251
2.73128	-0.100973	-1.97039	-0.257915	-2.4187
2.73731	-0.09948	-1.9803	-0.259728	-2.43987
2.74336	-0.0984518	-1.99534	-0.262177	-2.4621
2.74945	-0.0964863	-2.01046	-0.264974	-2.48658
2.75556	-0.0924131	-2.03021	-0.269969	-2.51187
2.76169	-0.0914835	-2.05072	-0.274654	-2.53745
2.76786	-0.0923018	-2.07243	-0.280275	-2.56324
2.77405	-0.0907419	-2.09456	-0.282516	-2.58972
2.78027	-0.0957256	-2.11479	-0.283028	-2.61517
2.78652	-0.103378	-2.13509	-0.283831	-2.63787
2.79279	-0.110399	-2.15612	-0.284957	-2.65944
2.7991	-0.113903	-2.17827	-0.286785	-2.6786
2.80543	-0.11565	-2.19589	-0.288867	-2.69661
2.81179	-0.11883	-2.21208	-0.289782	-2.71387
2.81818	-0.122632	-2.22915	-0.288529	-2.72756
2.8246	-0.128652	-2.24396	-0.289389	-2.74005
2.83105	-0.131212	-2.25801	-0.291409	-2.7527
2.83753	-0.125768	-2.27407	-0.293904	-2.76619
2.84404	-0.122062	-2.29149	-0.294928	-2.78204
2.85057	-0.120853	-2.30819	-0.293841	-2.80057
2.85714	-0.120985	-2.32534	-0.291837	-2.82086
2.86374	-0.122198	-2.34284	-0.292023	-2.8428
2.87037	-0.123423	-2.36143	-0.294713	-2.86844
2.87703	-0.122425	-2.38422	-0.298806	-2.89503
2.88372	-0.120342	-2.41033	-0.30329	-2.92121
2.89044	-0.126189	-2.43632	-0.308296	-2.94904
2.8972	-0.129212	-2.46043	-0.313017	-2.97611
2.90398	-0.129477	-2.4836	-0.317981	-3.00254
2.9108	-0.130495	-2.51001	-0.322342	-3.02836
2.91765	-0.132893	-2.53763	-0.324501	-3.05184
2.92453	-0.135724	-2.56357	-0.325495	-3.06949
2.93144	-0.136338	-2.58475	-0.326352	-3.0842
2.93839	-0.138825	-2.60381	-0.325337	-3.09794
2.94537	-0.139645	-2.61957	-0.324996	-3.10862
2.95238	-0.140216	-2.63531	-0.324114	-3.11774
2.95943	-0.144855	-2.64908	-0.32302	-3.12437
2.96651	-0.15186	-2.65903	-0.323459	-3.1299
2.97362	-0.158799	-2.66467	-0.325234	-3.13598
2.98077	-0.159944	-2.66938	-0.327493	-3.14487
2.98795	-0.164671	-2.6763	-0.328696	-3.15604
2.99517	-0.170762	-2.68704	-0.332144	-3.17155
3.00242	-0.174899	-2.70096	-0.333401	-3.18841
3.00971	-0.176263	-2.71458	-0.335099	-3.20919
3.01703	-0.1734	-2.73407	-0.339073	-3.23315
3.02439	-0.170426	-2.75642	-0.343087	-3.26051
3.03178	-0.168223	-2.78328	-0.345913	-3.29147
3.03922	-0.169995	-2.81879	-0.347621	-3.32368
3.04668	-0.167717	-2.85566	-0.351512	-3.35666
3.05419	-0.164888	-2.89326	-0.355663	-3.39065
3.06173	-0.166211	-2.92941	-0.360717	-3.42375
3.06931	-0.170193	-2.96891	-0.364451	-3.455
3.07692	-0.176323	-3.00717	-0.365342	-3.48495
3.08458	-0.182398	-3.04299	-0.367007	-3.5132
3.09227	-0.180218	-3.07812	-0.36718	-3.53774
3.1	-0.176413	-3.10827	-0.367607	-3.55955
3.10777	-0.175608	-3.13536	-0.36945	-3.58001
3.11558	-0.176702	-3.15719	-0.36962	-3.5973
3.12343	-0.176979	-3.17988	-0.370717	-3.6128
3.13131	-0.175349	-3.20328	-0.369557	-3.62994
3.13924	-0.170177	-3.22215	-0.371552	-3.64843
3.14721	-0.165723	-3.24176	-0.37308	-3.6666
3.15522	-0.167635	-3.26372	-0.375282	-3.68501
3.16327	-0.171048	-3.2876	-0.380602	-3.7073
3.17136	-0.177442	-3.31037	-0.384065	-3.73201
3.17949	-0.177774	-3.33601	-0.385598	-3.75829
3.18766	-0.175522	-3.36718	-0.389774	-3.78696
3.19588	-0.174837	-3.39772	-0.392432	-3.81535
3.20413	-0.182402	-3.43266	-0.395337	-3.84648
3.21244	-0.188626	-3.47038	-0.398363	-3.8795
3.22078	-0.189149	-3.50704	-0.401953	-3.91523
3.22917	-0.19536	-3.54386	-0.402716	-3.94959
3.2376	-0.196556	-3.58316	-0.404406	-3.98366
3.24607	-0.201395	-3.62646	-0.407556	-4.01879
3.25459	-0.203937	-3.67161	-0.409107	-4.05709
3.26316	-0.208771	-3.71655	-0.413045	-4.09864
3.27177	-0.215365	-3.76335	-0.418044	-4.13958
3.28042	-0.21675	-3.81018	-0.423882	-4.1816
3.28912	-0.22152	-3.86335	-0.429478	-4.22405
3.29787	-0.222546	-3.91816	-0.436645	-4.26751
3.30667	-0.224637	-3.97285	-0.443068	-4.30927
3.31551	-0.223796	-4.02536	-0.447999	-4.3478
3.3244	-0.224621	-4.07341	-0.454371	-4.3856
3.33333	-0.225743	-4.11784	-0.460018	-4.41917
3.34232	-0.226286	-4.16277	-0.46437	-4.44957
3.35135	-0.227257	-4.2078	-0.467311	-4.47763
3.36043	-0.228636	-4.24647	-0.471346	-4.50277
3.36957	-0.228892	-4.28136	-0.473744	-4.52522
3.37875	-0.230944	-4.31588	-0.476031	-4.547
3.38798	-0.235089	-4.35112	-0.477757	-4.57263
3.39726	-0.239276	-4.38912	-0.480537	-4.6042
3.40659	-0.240798	-4.43188	-0.479997	-4.63736
3.41598	-0.239083	-4.47764	-0.483881	-4.67562
3.42541	-0.233149	-4.52327	-0.488414	-4.71763
3.4349	-0.234718	-4.57763	-0.491423	-4.76512
3.44444	-0.243931	-4.64129	-0.494357	-4.81803
3.45404	-0.248468	-4.71022	-0.499788	-4.87549
3.46369	-0.254032	-4.78683	-0.506502	-4.93471
3.47339	-0.26173	-4.86496	-0.513324	-4.99181
3.48315	-0.269732	-4.94501	-0.520055	-5.04745
3.49296	-0.276507	-5.02586	-0.524694	-5.10178
3.50282	-0.277748	-5.10557	-0.527609	-5.14938
3.51275	-0.283615	-5.18023	-0.529315	-5.19194
3.52273	-0.284883	-5.25068	-0.531075	-5.22869
3.53276	-0.289314	-5.31665	-0.532192	-5.2607
3.54286	-0.289253	-5.37289	-0.531665	-5.28801
3.55301	-0.287282	-5.42607	-0.530492	-5.31543
3.56322	-0.288036	-5.47435	-0.529611	-5.33999
3.57349	-0.29185	-5.52409	-0.530686	-5.36303
3.58382	-0.301157	-5.57815	-0.532635	-5.39012
3.5942	-0.315729	-5.6324	-0.535823	-5.42087
3.60465	-0.326585	-5.68648	-0.539048	-5.45466
3.61516	-0.339789	-5.74401	-0.540111	-5.48994
3.62573	-0.353457	-5.80724	-0.544368	-5.53078
3.63636	-0.362165	-5.87757	-0.545883	-5.57282
3.64706	-0.367616	-5.95319	-0.549772	-5.61527
3.65782	-0.372701	-6.03078	-0.553315	-5.65849
3.66864	-0.376119	-6.10676	-0.555923	-5.70112
3.67953	-0.381945	-6.18057	-0.559245	-5.73966
3.69048	-0.378124	-6.25088	-0.558059	-5.77375
3.70149	-0.37277	-6.3237	-0.557637	-5.80514
3.71257	-0.364602	-6.39598	-0.558766	-5.83384
3.72372	-0.355312	-6.46644	-0.561909	-5.86067
3.73494	-0.357809	-6.53399	-0.564845	-5.88907
3.74622	-0.359015	-6.60365	-0.565001	-5.91767
3.75758	-0.361792	-6.67214	-0.566571	-5.94947
3.769	-0.362842	-6.74445	-0.570579	-5.98338
3.78049	-0.365775	-6.82408	-0.574827	-6.02413
3.79205	-0.367286	-6.91121	-0.58098	-6.06934
3.80368	-0.375214	-7.00232	-0.583876	-6.12069
3.81538	-0.389505	-7.09677	-0.585764	-6.17184
3.82716	-0.397396	-7.20447	-0.586831	-6.22229
3.83901	-0.405358	-7.30939	-0.588106	-6.27224
3.85093	-0.41421	-7.41703	-0.590912	-6.31968
3.86293	-0.426511	-7.52798	-0.591381	-6.36528
3.875	-0.437232	-7.63808	-0.591415	-6.40626
3.88715	-0.446607	-7.74868	-0.591851	-6.44251
3.89937	-0.461699	-7.85298	-0.592314	-6.47398
3.91167	-0.471451	-7.95597	-0.593627	-6.50272
3.92405	-0.489439	-8.04575	-0.591706	-6.52495
3.93651	-0.510093	-8.13101	-0.591007	-6.54221
3.94904	-0.517201	-8.21736	-0.587626	-6.55933
3.96166	-0.515252	-8.29562	-0.578924	-6.57045
3.97436	-0.520485	-8.37028	-0.569861	-6.57447
3.98714	-0.536424	-8.44727	-0.558747	-6.57087
4	-0.543753	-8.51997	-0.549491	-6.56106
4.01294	-0.550474	-8.58461	-0.535798	-6.54433
4.02597	-0.555602	-8.64504	-0.519372	-6.51663
4.03909	-0.553277	-8.70659	-0.49944	-6.48182
4.05229	-0.563855	-8.75823	-0.47889	-6.4319
4.06557	-0.585241	-8.79822	-0.460435	-6.36673
4.07895	-0.596736	-8.82589	-0.443265	-6.29113
4.09241	-0.588334	-8.83708	-0.424221	-6.19984
4.10596	-0.584126	-8.8249	-0.407425	-6.09118
4.1196	-0.583826	-8.79194	-0.385387	-5.95981
4.13333	-0.579882	-8.7443	-0.360743	-5.8134
4.14716	-0.580607	-8.67233	-0.332591	-5.65028
4.16107	-0.578139	-8.57735	-0.298859	-5.46405
4.17508	-0.583264	-8.46081	-0.263234	-5.25355
4.18919	-0.58601	-8.31279	-0.226442	-5.0181
4.20339	-0.600658	-8.1373	-0.184196	-4.75862
4.21769	-0.622043	-7.93206	-0.132948	-4.46725
4.23208	-0.630455	-7.69786	-0.0783766	-4.14949
4.24658	-0.628642	-7.42601	-0.0197662	-3.79838
4.26117	-0.617298	-7.10428	0.0411983	-3.40672
4.27586	-0.613372	-6.73479	0.103129	-2.97671
4.29066	-0.596767	-6.30892	0.172072	-2.50418
4.30556	-0.582324	-5.82616	0.248721	-1.98715
4.32056	-0.568958	-5.28198	0.329409	-1.42098
4.33566	-0.535205	-4.67017	0.417539	-0.812481
4.35088	-0.498696	-3.99364	0.510255	-0.159989
4.3662	-0.472735	-3.24884	0.607309	0.545088
4.38163	-0.457406	-2.44397	0.707728	1.29379
4.39716	-0.423658	-1.57651	0.814923	2.08452
4.41281	-0.380265	-0.647246	0.926839	2.90925
4.42857	-0.330898	0.334059	1.04509	3.76968
4.44444	-0.280306	1.36173	1.16805	4.65995
4.46043	-0.22246	2.43427	1.29119	5.57818
4.47653	-0.171347	3.54585	1.41587	6.51644
4.49275	-0.124163	4.68954	1.54124	7.46071
4.50909	-0.0552456	5.8552	1.66488	8.41214
4.52555	0.000289658	7.03498	1.78478	9.35954
4.54212	0.0651523	8.21009	1.89787	10.2977
4.55882	0.118189	9.36867	2.00699	11.2094
4.57565	0.17774	10.4962	2.10367	12.0878
4.59259	0.229362	11.5852	2.18774	12.9158
4.60967	0.278024	12.6076	2.25988	13.68
4.62687	0.338175	13.5475	2.31398	14.3749
4.64419	0.394665	14.3895	2.35285	14.9745
4.66165	0.456589	15.1143	2.37113	15.4831
4.67925	0.497771	15.7084	2.37189	15.8779
4.69697	0.528516	16.1718	2.34989	16.1553
4.71483	0.557998	16.4976	2.31372	16.3037
4.73282	0.582847	16.6639	2.25789	16.3175
4.75096	0.61588	16.6682	2.1818	16.2023
4.76923	0.637728	16.5214	2.09567	15.955
4.78764	0.641587	16.2275	1.99406	15.5966
4.8062	0.646104	15.8074	1.87534	15.1204
4.8249	0.639522	15.2694	1.74252	14.5429
4.84375	0.626834	14.6258	1.60017	13.8778
4.86275	0.610533	13.8857	1.45267	13.1458
4.88189	0.58602	13.0843	1.31038	12.3645
4.90119	0.538369	12.231	1.17185	11.5497
4.92063	0.49415	11.3497	1.0322	10.7225
4.94024	0.4581	10.4733	0.898093	9.8926
4.96	0.396198	9.59522	0.770514	9.07216
4.97992	0.330254	8.74071	0.658188	8.27575
5	0.288505	7.92241	0.558631	7.51457
5.02024	0.253145	7.15181	0.472233	6.79979
5.04065	0.211837	6.4334	0.391277	6.13269
5.06122	0.209196	5.78171	0.32128	5.52717
5.08197	0.209026	5.20136	0.267056	4.9742
5.10288	0.197915	4.66873	0.211434	4.4851
5.12397	0.17136	4.20126	0.158766	4.04511
5.14523	0.153866	3.79232	0.121392	3.6656
5.16667	0.123433	3.42961	0.0899351	3.34806
5.18828	0.0870815	3.12122	0.0721782	3.07097
5.21008	0.0890865	2.86527	0.0616872	2.83917
5.23207	0.0701069	2.6392	0.0508539	2.64636
5.25424	0.0373548	2.43962	0.0416379	2.49016
5.2766	0.00816512	2.2798	0.0381184	2.35369
5.29915	-0.0213791	2.15076	0.050066	2.24746
5.32189	-0.0266132	2.05251	0.0555534	2.15767
5.34483	-0.0306243	1.95557	0.0629753	2.07605
5.36797	-0.00849576	1.87743	0.0759583	2.01326
5.3913	0.0108811	1.78358	0.0749318	1.96553
5.41485	0.0307674	1.7052	0.0787747	1.92396
5.4386	0.0537582	1.66461	0.0751865	1.88892
5.46256	0.064996	1.62838	0.0729878	1.85421
5.48673	0.0710134	1.58514	0.069426	1.81876
5.51111	0.0755173	1.53383	0.0705932	1.80181
5.53571	0.0883333	1.4903	0.0873731	1.78019
5.56054	0.117006	1.45161	0.0980506	1.76852
5.58559	0.125809	1.42356	0.0950448	1.75533
5.61086	0.0837834	1.40182	0.0980587	1.73845
5.63636	0.04964	1.377	0.103711	1.70694
5.6621	0.0336066	1.33871	0.122601	1.69004
5.68807	0.0647622	1.30928	0.146305	1.66911
5.71429	0.0551491	1.2963	0.172953	1.64709
5.74074	0.0260586	1.28551	0.18198	1.63649
5.76744	-0.030918	1.27292	0.188	1.6255
5.79439	-0.0903384	1.26321	0.199503	1.60913
5.8216	-0.0723669	1.25572	0.209743	1.58699
5.84906	-0.0882625	1.24368	0.206164	1.57495
5.87678	-0.0820236	1.2392	0.195377	1.57397
5.90476	-0.101329	1.24483	0.187142	1.57882
5.93301	-0.147853	1.22985	0.189075	1.57464
5.96154	-0.11504	1.19522	0.183394	1.55671
5.99034	-0.0806253	1.17745	0.184892	1.56072
6.01942	-0.0656326	1.18454	0.155584	1.58731
6.04878	-0.0776022	1.20417	0.139875	1.62689
6.07843	-0.0706152	1.25841	0.152031	1.66065
6.10837	-0.0683973	1.31263	0.169784	1.70029
6.13861	-0.0631322	1.35686	0.173255	1.75039
6.16915	-0.0327975	1.4092	0.179785	1.82235
6.2	-0.0447668	1.48035	0.174115	1.92955

## Sheet: Fig. 3a
Energy (eV)	Attenuation, Perp. Exp	Attenuation, Perp. Fit	Attenuation, Para. Exp	Attenuation, Para. Fit
1.38131	0.055967	0.054529	0.108683	0.110629
1.39504	0.0550756	0.0549589	0.0994496	0.10541
1.40877	0.0552914	0.0553719	0.108759	0.101874
1.4225	0.0565	0.0557689	0.104	0.0997152
1.43623	0.0558847	0.0561503	0.102305	0.0986653
1.44997	0.0559243	0.0565168	0.103232	0.0985112
1.4637	0.0542937	0.0568688	0.0977634	0.0990924
1.47743	0.0551046	0.0572065	0.0988007	0.10029
1.49116	0.0551536	0.0575302	0.101965	0.102016
1.50489	0.0552632	0.0578401	0.10351	0.104198
1.51862	0.0557857	0.0581363	0.105986	0.106776
1.53235	0.0559548	0.058419	0.109018	0.109691
1.54608	0.0558509	0.0586882	0.1127	0.112885
1.55981	0.0566132	0.0589441	0.114013	0.116292
1.57354	0.0570526	0.0591866	0.116802	0.119841
1.58727	0.0570582	0.0594161	0.121249	0.123453
1.601	0.0575582	0.0596325	0.124675	0.127045
1.61473	0.0581502	0.0598361	0.129851	0.130529
1.62846	0.0588359	0.060027	0.135362	0.133816
1.64219	0.0589007	0.0602057	0.13981	0.136824
1.65592	0.0593069	0.0603723	0.140974	0.139475
1.66965	0.0601576	0.0605274	0.142737	0.141704
1.68338	0.0595594	0.0606712	0.143151	0.143462
1.69711	0.059976	0.0608043	0.143936	0.144718
1.71084	0.0605697	0.0609272	0.144455	0.145459
1.72457	0.0605146	0.0610404	0.145373	0.145696
1.7383	0.061051	0.0611447	0.145325	0.145455
1.75203	0.0609318	0.0612406	0.145168	0.144784
1.76576	0.0606468	0.0613288	0.144418	0.143742
1.7795	0.0607738	0.0614101	0.143829	0.142403
1.79323	0.0608404	0.0614852	0.141058	0.140843
1.80696	0.0609701	0.0615548	0.140065	0.139142
1.82069	0.0609025	0.0616199	0.138865	0.137379
1.83442	0.0612756	0.061681	0.137049	0.135623
1.84815	0.0609002	0.0617391	0.134929	0.133939
1.86188	0.0605723	0.061795	0.13249	0.132375
1.87561	0.0611	0.0618494	0.133434	0.130971
1.88934	0.0610538	0.0619031	0.130416	0.129754
1.90307	0.061649	0.061957	0.131399	0.128738
1.9168	0.0617489	0.0620117	0.128656	0.127929
1.93053	0.0616312	0.062068	0.128175	0.127325
1.94426	0.0616469	0.0621266	0.126967	0.126917
1.95799	0.0613778	0.0621882	0.127511	0.12669
1.97172	0.0614126	0.0622534	0.125706	0.12663
1.98545	0.0619608	0.062323	0.125503	0.126719
1.99918	0.062165	0.0623973	0.125322	0.126939
2.01291	0.0623278	0.0624772	0.126783	0.127275
2.02664	0.0625228	0.0625629	0.127023	0.127711
2.04037	0.062669	0.0626551	0.128583	0.128231
2.0541	0.0631814	0.0627541	0.131081	0.128825
2.06783	0.0633829	0.0628604	0.131841	0.12948
2.10084	0.0636333	0.0631477	0.13475	0.131253
2.13384	0.0645	0.0634829	0.136585	0.133228
2.16684	0.0654621	0.0638689	0.141533	0.135335
2.19984	0.0662211	0.0643071	0.146261	0.137525
2.23284	0.0665449	0.064798	0.145983	0.139767
2.26584	0.0664	0.065341	0.1457	0.142036
2.29885	0.0674667	0.0659346	0.148602	0.144316
2.33185	0.06877	0.0665766	0.15202	0.146594
2.36485	0.0688161	0.0672643	0.154269	0.148861
2.39785	0.0694809	0.0679947	0.1555	0.151108
2.43085	0.0702868	0.0687642	0.158187	0.15333
2.46386	0.0709575	0.0695693	0.163996	0.155523
2.49686	0.0716877	0.0704063	0.166393	0.157683
2.52986	0.0719334	0.0712718	0.163017	0.159807
2.56286	0.0726	0.0721621	0.160755	0.161894
2.59586	0.0733754	0.0730741	0.162926	0.163942
2.62886	0.0740508	0.0740047	0.166963	0.16595
2.66187	0.075022	0.0749511	0.165969	0.167919
2.69487	0.0751	0.0759107	0.16256	0.16985
2.72787	0.075698	0.0768813	0.164149	0.171744
2.76087	0.0771847	0.0778611	0.167531	0.173604
2.79387	0.0774911	0.0788483	0.169991	0.175434
2.82688	0.0785634	0.0798417	0.170986	0.177238
2.85988	0.0796409	0.0808403	0.173759	0.179023
2.89288	0.0808	0.0818431	0.176923	0.180796
2.92588	0.0815501	0.0828497	0.17855	0.182566
2.95888	0.0819048	0.0838599	0.179502	0.184343
2.99188	0.0833609	0.0848737	0.18086	0.18614
3.02489	0.0843834	0.0858912	0.184095	0.18797
3.05789	0.0850458	0.0869129	0.187634	0.189847
3.09089	0.0865	0.0879394	0.1902	0.191787
3.12389	0.0875109	0.0889717	0.191911	0.193807
3.15689	0.0882742	0.0900109	0.193497	0.195921
3.18989	0.0892964	0.0910583	0.195961	0.198146
3.2229	0.0909014	0.0921155	0.19953	0.200494
3.2559	0.0924	0.0931844	0.202701	0.202977
3.2889	0.0937134	0.0942671	0.206516	0.205602
3.3219	0.0948602	0.0953661	0.209317	0.208374
3.3549	0.0964124	0.0964841	0.212463	0.211292
3.38791	0.0982193	0.0976244	0.214143	0.214352
3.42091	0.100069	0.0987904	0.21798	0.217547
3.45391	0.10121	0.0999863	0.224329	0.220865
3.48691	0.102615	0.101217	0.227886	0.224291
3.51991	0.103905	0.102486	0.231381	0.227813
3.55291	0.105907	0.103801	0.233981	0.231417
3.58592	0.107772	0.105168	0.237396	0.235092
3.61892	0.10912	0.106594	0.241379	0.238834
3.65192	0.11165	0.108087	0.246337	0.242645
3.68492	0.113114	0.109655	0.251425	0.246534
3.71792	0.115661	0.11131	0.253588	0.250522
3.75093	0.117265	0.113061	0.258665	0.254637
3.78393	0.120105	0.11492	0.26395	0.258918
3.81693	0.122421	0.116901	0.269383	0.26341
3.84993	0.124466	0.119017	0.275544	0.268162
3.88293	0.127194	0.121283	0.281141	0.273226
3.91593	0.129969	0.123714	0.287931	0.278648
3.94894	0.132272	0.126326	0.294456	0.284464
3.98194	0.135547	0.129136	0.300025	0.290696
4.01494	0.139192	0.132159	0.306646	0.297342
4.04794	0.141813	0.13541	0.313626	0.304377
4.08094	0.14545	0.138904	0.320268	0.31174
4.11394	0.148025	0.142652	0.327522	0.319343
4.14695	0.151923	0.146663	0.333266	0.327059
4.17995	0.155174	0.150941	0.339469	0.334734
4.21295	0.158983	0.155487	0.34536	0.342188
4.24595	0.163595	0.160293	0.351485	0.349223
4.27895	0.167815	0.165347	0.357316	0.355628
4.31196	0.17221	0.170627	0.361534	0.361197
4.34496	0.175818	0.176102	0.364647	0.365732
4.37796	0.180739	0.181732	0.36626	0.369057
4.41096	0.184801	0.18747	0.366925	0.37103
4.44396	0.192102	0.193255	0.367881	0.371545
4.47696	0.197054	0.199021	0.362133	0.370543
4.50997	0.202282	0.204693	0.358612	0.36801
4.54297	0.205158	0.210189	0.350509	0.363984
4.57597	0.211366	0.215425	0.345191	0.358543
4.60897	0.216586	0.220312	0.335835	0.351807
4.64197	0.221421	0.224763	0.32591	0.343928
4.67498	0.225616	0.228691	0.315475	0.335076
4.70798	0.230675	0.232017	0.30094	0.325437
4.74098	0.23209	0.234669	0.290657	0.315197
4.77398	0.234796	0.236583	0.278205	0.304536
4.80698	0.2368	0.237711	0.271347	0.293622
4.83998	0.232719	0.238015	0.256836	0.282604
4.87299	0.234884	0.237476	0.246235	0.27161
4.90599	0.234253	0.236089	0.235363	0.260746
4.93899	0.234457	0.233865	0.224969	0.250096
4.97199	0.231975	0.230835	0.219324	0.239723
5.00499	0.224466	0.227041	0.210396	0.229672
5.038	0.211161	0.222541	0.205072	0.219975
5.071	0.211494	0.217405	0.19583	0.210647
5.104	0.209678	0.211711	0.191265	0.201697
5.137	0.199606	0.205543	0.186763	0.193123
5.17	0.193395	0.198992	0.180829	0.18492
5.203	0.189138	0.192147	0.171642	0.177076
5.23601	0.179411	0.185096	0.17456	0.16958
5.26901	0.174858	0.177923	0.167734	0.162415
5.30201	0.175017	0.170705	0.166266	0.155568
5.33501	0.170525	0.163513	0.169834	0.149021

## Sheet: Fig. 3b
Energy (eV)	Ellipticity (mdeg/nm), 2L Exp	Ellipticity (mdeg/nm), 2L Fit	Ellipticity (mdeg/nm), 3L Exp	Ellipticity (mdeg/nm), 3L Fit
1.38131	-0.18261	-0.380251	-0.335726	-0.827615
1.39504	-0.209085	-0.33127	-0.355199	-0.732006
1.40877	-0.204251	-0.307608	-0.368733	-0.693367
1.4225	-0.248433	-0.298287	-0.415255	-0.686082
1.43623	-0.252265	-0.297411	-0.472708	-0.696784
1.44997	-0.313245	-0.302262	-0.567625	-0.719655
1.4637	-0.328462	-0.311978	-0.64098	-0.753183
1.47743	-0.359479	-0.326755	-0.71202	-0.798225
1.49116	-0.378475	-0.347392	-0.757261	-0.856907
1.50489	-0.398442	-0.375009	-0.796011	-0.93195
1.51862	-0.411527	-0.410845	-0.858953	-1.02619
1.53235	-0.471292	-0.456081	-0.97302	-1.14215
1.54608	-0.552471	-0.511648	-1.13389	-1.28162
1.55981	-0.604859	-0.578036	-1.26982	-1.4452
1.57354	-0.669593	-0.655098	-1.39737	-1.63193
1.58727	-0.753741	-0.741891	-1.5735	-1.83895
1.601	-0.857484	-0.836573	-1.81901	-2.06138
1.61473	-0.984579	-0.936388	-2.05995	-2.29233
1.62846	-1.0803	-1.03778	-2.2525	-2.52327
1.64219	-1.19005	-1.1366	-2.4538	-2.74458
1.65592	-1.29796	-1.22845	-2.6284	-2.94634
1.66965	-1.38504	-1.30909	-2.74333	-3.11925
1.68338	-1.42423	-1.37484	-2.79605	-3.25553
1.69711	-1.43599	-1.42293	-2.8308	-3.34966
1.71084	-1.45288	-1.45184	-2.86104	-3.39901
1.72457	-1.4594	-1.46137	-2.87987	-3.40396
1.7383	-1.47056	-1.45262	-2.87827	-3.36783
1.75203	-1.46585	-1.42785	-2.84333	-3.29638
1.76576	-1.44859	-1.39015	-2.77708	-3.19716
1.7795	-1.41128	-1.34308	-2.68726	-3.07864
1.79323	-1.35264	-1.29034	-2.57626	-2.9494
1.80696	-1.30913	-1.23541	-2.46816	-2.8174
1.82069	-1.26042	-1.18129	-2.36934	-2.68945
1.83442	-1.21812	-1.13042	-2.28128	-2.5709
1.84815	-1.16894	-1.08455	-2.19695	-2.46552
1.86188	-1.12433	-1.04482	-2.12603	-2.37566
1.87561	-1.08843	-1.01181	-2.06426	-2.30237
1.88934	-1.05541	-0.985677	-2.0132	-2.24576
1.90307	-1.03503	-0.966277	-1.97324	-2.20523
1.9168	-1.01667	-0.953246	-1.94361	-2.17973
1.93053	-1.0065	-0.946107	-1.9104	-2.16799
1.94426	-0.991275	-0.944332	-1.88692	-2.16865
1.95799	-0.973621	-0.947383	-1.87877	-2.18036
1.97172	-0.968703	-0.954744	-1.87268	-2.20183
1.98545	-0.962408	-0.965937	-1.87834	-2.2319
1.99918	-0.968659	-0.980524	-1.90409	-2.2695
2.01291	-0.987552	-0.998115	-1.94891	-2.31369
2.02664	-1.01424	-1.01836	-2.02037	-2.36365
2.04037	-1.05833	-1.04096	-2.11487	-2.41864
2.0541	-1.10815	-1.06565	-2.22375	-2.47802
2.06783	-1.16472	-1.09218	-2.33711	-2.54125
2.10084	-1.28845	-1.16233	-2.56866	-2.70615
2.13384	-1.37753	-1.2397	-2.76033	-2.88513
2.16684	-1.50988	-1.32256	-3.04109	-3.07413
2.19984	-1.67885	-1.40956	-3.35742	-3.27002
2.23284	-1.79105	-1.49961	-3.49248	-3.47029
2.26584	-1.79127	-1.59183	-3.49256	-3.67289
2.29885	-1.83523	-1.68545	-3.61701	-3.87609
2.33185	-1.96531	-1.77981	-3.883	-4.07845
2.36485	-2.10368	-1.87436	-4.10452	-4.27875
2.39785	-2.17601	-1.96862	-4.229	-4.47598
2.43085	-2.26817	-2.06219	-4.45526	-4.66932
2.46386	-2.44742	-2.15472	-4.79474	-4.85809
2.49686	-2.63797	-2.24594	-5.0604	-5.04177
2.52986	-2.64307	-2.33561	-4.97877	-5.21997
2.56286	-2.51023	-2.42359	-4.74846	-5.39246
2.59586	-2.51096	-2.50974	-4.80279	-5.55909
2.62886	-2.62664	-2.594	-4.99693	-5.71987
2.66187	-2.66488	-2.67639	-4.99501	-5.87491
2.69487	-2.59065	-2.75694	-4.84315	-6.02448
2.72787	-2.58136	-2.83578	-4.87339	-6.16899
2.76087	-2.69349	-2.91311	-5.13459	-6.30899
2.79387	-2.83888	-2.98922	-5.39188	-6.44524
2.82688	-2.95481	-3.06446	-5.56466	-6.57867
2.85988	-3.06458	-3.13934	-5.7608	-6.71043
2.89288	-3.2036	-3.21442	-6.03527	-6.84187
2.92588	-3.35506	-3.29043	-6.26553	-6.9746
2.95888	-3.43719	-3.3682	-6.37675	-7.11043
2.99188	-3.49572	-3.44867	-6.47052	-7.25137
3.02489	-3.60409	-3.5329	-6.69107	-7.39962
3.05789	-3.78469	-3.62207	-7.01997	-7.55751
3.09089	-3.97484	-3.71738	-7.29675	-7.7274
3.12389	-4.09537	-3.82011	-7.46797	-7.91163
3.15689	-4.19087	-3.93148	-7.62904	-8.11239
3.18989	-4.32396	-4.05266	-7.85594	-8.3316
3.2229	-4.4943	-4.18467	-8.14097	-8.57074
3.2559	-4.69371	-4.32831	-8.47369	-8.83072
3.2889	-4.91127	-4.48407	-8.83563	-9.11175
3.3219	-5.11477	-4.6521	-9.16097	-9.41314
3.3549	-5.2933	-4.83207	-9.41002	-9.73329
3.38791	-5.44606	-5.02319	-9.62029	-10.0696
3.42091	-5.62141	-5.22418	-9.9075	-10.4184
3.45391	-5.86799	-5.4333	-10.3152	-10.7752
3.48691	-6.14923	-5.64843	-10.7589	-11.1351
3.51991	-6.40277	-5.86721	-11.1039	-11.4927
3.55291	-6.58648	-6.08727	-11.3485	-11.8427
3.58592	-6.74261	-6.30638	-11.5794	-12.1804
3.61892	-6.92763	-6.52279	-11.8635	-12.5024
3.65192	-7.14397	-6.73537	-12.1738	-12.8064
3.68492	-7.36549	-6.94383	-12.4646	-13.092
3.71792	-7.55483	-7.14878	-12.708	-13.3604
3.75093	-7.73538	-7.35166	-12.9445	-13.6144
3.78393	-7.93312	-7.55453	-13.2219	-13.8574
3.81693	-8.17375	-7.75968	-13.5599	-14.093
3.84993	-8.43821	-7.96903	-13.9096	-14.3234
3.88293	-8.68301	-8.18334	-14.2131	-14.5477
3.91593	-8.88376	-8.40128	-14.4372	-14.7606
3.94894	-9.02316	-8.61833	-14.5782	-14.9499
3.98194	-9.12721	-8.82559	-14.6476	-15.0948
4.01494	-9.18686	-9.00864	-14.6352	-15.1642
4.04794	-9.17665	-9.14655	-14.4985	-15.1152
4.08094	-9.06974	-9.2113	-14.184	-14.893
4.11394	-8.81751	-9.16792	-13.6544	-14.4318
4.14695	-8.42744	-8.97557	-12.902	-13.6576
4.17995	-7.8843	-8.5899	-11.894	-12.4932
4.21295	-7.16882	-7.96671	-10.6097	-10.8654
4.24595	-6.25602	-7.06676	-8.9988	-8.71328
4.27895	-5.07756	-5.86135	-6.96416	-5.99804
4.31196	-3.62333	-4.33797	-4.4853	-2.71221
4.34496	-1.88615	-2.50506	-1.54745	1.11309
4.37796	0.109189	-0.39514	1.80293	5.40381
4.41096	2.34808	1.93451	5.51163	10.0429
4.44396	4.76324	4.40389	9.50469	14.8749
4.47696	7.28392	6.91519	13.6598	19.715
4.50997	9.83654	9.35998	17.8552	24.3621
4.54297	12.297	11.628	21.9141	28.6142
4.57597	14.5764	13.6168	25.6488	32.2851
4.60897	16.5657	15.2403	28.9043	35.2201
4.64197	18.1455	16.4363	31.49	37.3088
4.67498	19.2315	17.1712	33.2668	38.4935
4.70798	19.7591	17.4416	34.1394	38.7726
4.74098	19.7252	17.273	34.0891	38.1979
4.77398	19.1552	16.7152	33.1632	36.8667
4.80698	18.1273	15.836	31.4898	34.91
4.83998	16.7464	14.7137	29.2129	32.4792
4.87299	15.1375	13.4295	26.5607	29.7313
4.90599	13.4362	12.0608	23.7405	26.8174
4.93899	11.7189	10.6764	20.8959	23.8721
4.97199	10.0962	9.33259	18.1644	21.0075
5.00499	8.60827	8.07212	15.6587	18.3097
5.038	7.29421	6.92397	13.4313	15.8387
5.071	6.18236	5.90458	11.5198	13.6298
5.104	5.26729	5.01982	9.88475	11.6976
5.137	4.53521	4.26729	8.56651	10.0398
5.17	3.93804	3.63865	7.50045	8.64172
5.203	3.48148	3.12179	6.64665	7.4806
5.23601	3.12119	2.70266	5.96896	6.52903
5.26901	2.85012	2.36672	5.45084	5.75794
5.30201	2.64096	2.09992	5.06503	5.13875
5.33501	2.49857	1.88942	4.77079	4.64483

## Sheet: Fig. 3c
Energy (eV)	Attenuation, 2L Exp	Attenuation, 2L Fit	Attenuation, 3L Exp	Attenuation, 3L Fit
1.38131	0.152252	0.155073	0.219049	0.222542
1.39504	0.151307	0.151158	0.217	0.216971
1.40877	0.152503	0.148609	0.217443	0.213337
1.4225	0.152616	0.1472	0.21714	0.211314
1.43623	0.150373	0.146717	0.213979	0.210597
1.44997	0.143376	0.146981	0.205956	0.210931
1.4637	0.137311	0.147856	0.197013	0.212118
1.47743	0.151287	0.149234	0.218743	0.214009
1.49116	0.148229	0.151034	0.212188	0.216486
1.50489	0.150567	0.153191	0.213984	0.219458
1.51862	0.155989	0.155645	0.220283	0.222845
1.53235	0.163768	0.158343	0.2311	0.22657
1.54608	0.168547	0.16123	0.239195	0.230559
1.55981	0.169372	0.164249	0.240669	0.234734
1.57354	0.170679	0.167339	0.241726	0.239013
1.58727	0.17205	0.170436	0.243469	0.243308
1.601	0.173213	0.173476	0.245125	0.247529
1.61473	0.175477	0.176392	0.247407	0.251586
1.62846	0.179418	0.179119	0.251406	0.255389
1.64219	0.183164	0.1816	0.255915	0.258855
1.65592	0.186096	0.183781	0.259116	0.261909
1.66965	0.187763	0.185618	0.260561	0.264488
1.68338	0.188321	0.18708	0.262011	0.266546
1.69711	0.189195	0.188147	0.262504	0.268052
1.71084	0.190122	0.188814	0.263383	0.268997
1.72457	0.191195	0.189089	0.264156	0.26939
1.7383	0.191415	0.188992	0.263845	0.269259
1.75203	0.190876	0.188559	0.264242	0.26865
1.76576	0.190628	0.187834	0.264352	0.267626
1.7795	0.189725	0.186869	0.262586	0.266259
1.79323	0.187533	0.185722	0.260233	0.264631
1.80696	0.186222	0.184455	0.258345	0.262826
1.82069	0.185383	0.183127	0.256371	0.260931
1.83442	0.183948	0.181794	0.254804	0.259023
1.84815	0.18261	0.180507	0.253447	0.257174
1.86188	0.181886	0.179307	0.251805	0.255442
1.87561	0.1803	0.178226	0.250308	0.253876
1.88934	0.179198	0.17729	0.24866	0.252509
1.90307	0.177815	0.176512	0.246954	0.251361
1.9168	0.177343	0.175899	0.246121	0.250443
1.93053	0.176595	0.175451	0.245492	0.249755
1.94426	0.175602	0.17516	0.244144	0.249288
1.95799	0.174645	0.175019	0.242805	0.249029
1.97172	0.173614	0.175016	0.241944	0.248963
1.98545	0.172466	0.175136	0.241336	0.249071
1.99918	0.172143	0.175367	0.24141	0.249333
2.01291	0.172537	0.175695	0.241928	0.249732
2.02664	0.172893	0.176109	0.243052	0.250251
2.04037	0.173859	0.176597	0.24433	0.250873
2.0541	0.175454	0.177149	0.245959	0.251585
2.06783	0.17702	0.177757	0.247696	0.252376
2.10084	0.180144	0.179404	0.251577	0.254534
2.13384	0.182431	0.181251	0.25444	0.256971
2.16684	0.186419	0.183245	0.258886	0.25961
2.19984	0.190242	0.185349	0.264673	0.2624
2.23284	0.193456	0.187537	0.267816	0.265305
2.26584	0.193454	0.189791	0.268393	0.268296
2.29885	0.194594	0.192095	0.26997	0.271355
2.33185	0.197591	0.194439	0.273642	0.274466
2.36485	0.200725	0.196811	0.277853	0.277614
2.39785	0.202832	0.199205	0.28096	0.28079
2.43085	0.205511	0.201612	0.285286	0.283982
2.46386	0.209171	0.204026	0.290425	0.287183
2.49686	0.213174	0.206441	0.294326	0.290385
2.52986	0.213833	0.208852	0.295777	0.293581
2.56286	0.21263	0.211254	0.29412	0.296765
2.59586	0.21269	0.213644	0.294488	0.299933
2.62886	0.21364	0.216018	0.295544	0.303081
2.66187	0.21544	0.218375	0.297274	0.306206
2.69487	0.216544	0.220711	0.298118	0.309306
2.72787	0.216524	0.223028	0.299383	0.31238
2.76087	0.219097	0.225324	0.302652	0.315428
2.79387	0.222566	0.227602	0.30624	0.318453
2.82688	0.224409	0.229863	0.308735	0.321457
2.85988	0.22617	0.232111	0.311905	0.324445
2.89288	0.229387	0.23435	0.315734	0.327424
2.92588	0.231967	0.236586	0.319277	0.3304
2.95888	0.234221	0.238827	0.321974	0.333385
2.99188	0.236086	0.241081	0.324779	0.33639
3.02489	0.238171	0.243358	0.328736	0.339429
3.05789	0.242391	0.245669	0.334084	0.342516
3.09089	0.246163	0.248025	0.338944	0.345668
3.12389	0.249552	0.250439	0.343276	0.348904
3.15689	0.253365	0.252922	0.34831	0.35224
3.18989	0.25715	0.255488	0.35402	0.355694
3.2229	0.261329	0.258147	0.359098	0.359283
3.2559	0.26632	0.260908	0.362999	0.363021
3.2889	0.271919	0.263779	0.366656	0.366922
3.3219	0.277372	0.266766	0.369593	0.370993
3.3549	0.280536	0.269871	0.372787	0.375242
3.38791	0.282401	0.273094	0.37499	0.379669
3.42091	0.283162	0.276434	0.377486	0.384274
3.45391	0.284534	0.279886	0.38096	0.389052
3.48691	0.286193	0.283445	0.385133	0.393997
3.51991	0.287555	0.287108	0.389356	0.399104
3.55291	0.289073	0.29087	0.392657	0.404366
3.58592	0.290971	0.29473	0.395844	0.409784
3.61892	0.292828	0.298693	0.400004	0.41536
3.65192	0.295231	0.302767	0.404604	0.421108
3.68492	0.297882	0.306968	0.40938	0.427047
3.71792	0.300537	0.311318	0.414284	0.433211
3.75093	0.30611	0.315847	0.422095	0.439641
3.78393	0.31203	0.320594	0.431362	0.446394
3.81693	0.318704	0.325601	0.441012	0.453536
3.84993	0.326198	0.330918	0.451701	0.46114
3.88293	0.334226	0.336594	0.462756	0.469287
3.91593	0.342368	0.34268	0.474122	0.478058
3.94894	0.350436	0.34922	0.485519	0.487531
3.98194	0.358391	0.356252	0.497324	0.497774
4.01494	0.366867	0.3638	0.510231	0.50884
4.04794	0.376087	0.371873	0.523814	0.520763
4.08094	0.385596	0.380462	0.538505	0.533547
4.11394	0.395864	0.389535	0.553187	0.54717
4.14695	0.406027	0.399043	0.568279	0.561577
4.17995	0.416398	0.408914	0.583573	0.576682
4.21295	0.426917	0.419057	0.599087	0.592368
4.24595	0.437464	0.429366	0.614871	0.608493
4.27895	0.448438	0.439721	0.631154	0.62489
4.31196	0.458891	0.449991	0.647312	0.641379
4.34496	0.469282	0.46004	0.663517	0.657765
4.37796	0.479254	0.469729	0.679284	0.673847
4.41096	0.488711	0.478917	0.694002	0.689418
4.44396	0.4975	0.487466	0.707734	0.704271
4.47696	0.505217	0.49524	0.720226	0.718201
4.50997	0.511973	0.502113	0.731039	0.731005
4.54297	0.517537	0.507965	0.740354	0.742489
4.57597	0.522135	0.512691	0.747904	0.752473
4.60897	0.52554	0.516198	0.753383	0.760792
4.64197	0.527589	0.518415	0.757723	0.767307
4.67498	0.528434	0.51929	0.760197	0.771906
4.70798	0.528096	0.518795	0.760653	0.774509
4.74098	0.526422	0.516925	0.759286	0.775072
4.77398	0.523457	0.513698	0.755056	0.773583
4.80698	0.519094	0.509154	0.748504	0.770063
4.83998	0.51337	0.503351	0.740316	0.764562
4.87299	0.506022	0.496362	0.730806	0.757153
4.90599	0.497875	0.488273	0.719784	0.74793
4.93899	0.488697	0.479179	0.707176	0.737005
4.97199	0.478469	0.469179	0.692997	0.724501
5.00499	0.467471	0.458376	0.677851	0.710551
5.038	0.45609	0.446876	0.66168	0.695297
5.071	0.44414	0.434784	0.64489	0.678885
5.104	0.432077	0.422203	0.627907	0.661468
5.137	0.420044	0.409235	0.611123	0.643196
5.17	0.40835	0.395979	0.594685	0.624224
5.203	0.396552	0.382529	0.578836	0.604702
5.23601	0.385388	0.368976	0.564011	0.584776
5.26901	0.374578	0.355402	0.550085	0.564588
5.30201	0.364736	0.341886	0.537153	0.544272
5.33501	0.355513	0.328498	0.524989	0.523952

## Sheet: Fig. 3d
Energy (eV)	Dielectric Constant, Real Para	Dielectric Constant, Real Perp	Dielectric Constant, Imaginary Para	Dielectric Constant, Imaginary Perp
1.38131	2.17607	2.90528	3.38574	1.59119
1.39504	2.33562	2.8869	3.18234	1.58911
1.40877	2.49725	2.86901	3.03583	1.58656
1.4225	2.6525	2.8516	2.93466	1.58358
1.43623	2.7973	2.83467	2.86919	1.5802
1.44997	2.93005	2.81819	2.832	1.57644
1.4637	3.05033	2.80216	2.81765	1.57233
1.47743	3.15815	2.78656	2.82216	1.56789
1.49116	3.25357	2.77139	2.8426	1.56313
1.50489	3.3365	2.75663	2.87669	1.55807
1.51862	3.40664	2.74229	2.92253	1.55271
1.53235	3.46354	2.72835	2.97834	1.54706
1.54608	3.50661	2.7148	3.04237	1.54115
1.55981	3.53524	2.70166	3.11273	1.53497
1.57354	3.54889	2.68892	3.18736	1.52853
1.58727	3.5472	2.67658	3.26399	1.52185
1.601	3.53013	2.66463	3.34018	1.51493
1.61473	3.498	2.6531	3.41338	1.50779
1.62846	3.4516	2.64197	3.48102	1.50043
1.64219	3.39221	2.63126	3.54065	1.49286
1.65592	3.32162	2.62096	3.59003	1.48511
1.66965	3.24204	2.61108	3.6273	1.47717
1.68338	3.15604	2.60163	3.65108	1.46907
1.69711	3.06643	2.5926	3.66056	1.46083
1.71084	2.9761	2.58401	3.65556	1.45245
1.72457	2.88789	2.57585	3.63652	1.44396
1.7383	2.8044	2.56813	3.60446	1.43537
1.75203	2.72787	2.56085	3.5609	1.4267
1.76576	2.6601	2.55399	3.50775	1.41797
1.7795	2.60237	2.54758	3.4472	1.40919
1.79323	2.5554	2.54159	3.38151	1.40039
1.80696	2.5194	2.53603	3.31293	1.39159
1.82069	2.49408	2.5309	3.24359	1.38279
1.83442	2.47879	2.52618	3.17533	1.37403
1.84815	2.47254	2.52187	3.10972	1.36531
1.86188	2.47417	2.51796	3.04797	1.35666
1.87561	2.4824	2.51445	2.99096	1.34809
1.88934	2.49592	2.51132	2.93924	1.33962
1.90307	2.5135	2.50856	2.89305	1.33126
1.9168	2.53399	2.50617	2.85242	1.32303
1.93053	2.55637	2.50412	2.81717	1.31493
1.94426	2.5798	2.50241	2.78698	1.307
1.95799	2.60356	2.50102	2.76145	1.29923
1.97172	2.62712	2.49994	2.74013	1.29163
1.98545	2.65004	2.49916	2.72255	1.28423
1.99918	2.67205	2.49866	2.70824	1.27701
2.01291	2.69292	2.49842	2.69678	1.27001
2.02664	2.71255	2.49844	2.68776	1.26321
2.04037	2.73086	2.49869	2.68084	1.25663
2.0541	2.74784	2.49917	2.67568	1.25028
2.06783	2.76351	2.49985	2.67202	1.24415
2.10084	2.79602	2.50223	2.668	1.23036
2.13384	2.82193	2.50553	2.66882	1.21793
2.16684	2.84211	2.50953	2.67279	1.20686
2.19984	2.85738	2.51408	2.67877	1.19711
2.23284	2.86846	2.51899	2.68596	1.18866
2.26584	2.87598	2.52412	2.69384	1.18143
2.29885	2.88043	2.52936	2.70202	1.17536
2.33185	2.88227	2.53458	2.71021	1.17037
2.36485	2.88187	2.53969	2.71821	1.16636
2.39785	2.87955	2.54462	2.72587	1.16326
2.43085	2.8756	2.54931	2.73307	1.16096
2.46386	2.87027	2.55373	2.73972	1.15938
2.49686	2.86379	2.55783	2.74578	1.15843
2.52986	2.85637	2.5616	2.75119	1.15803
2.56286	2.8482	2.56503	2.75593	1.15811
2.59586	2.83946	2.56814	2.75998	1.15859
2.62886	2.83032	2.57091	2.76336	1.15941
2.66187	2.82094	2.57338	2.76608	1.16051
2.69487	2.81148	2.57555	2.76816	1.16185
2.72787	2.80208	2.57746	2.76964	1.16338
2.76087	2.79289	2.57913	2.77059	1.16506
2.79387	2.78405	2.58059	2.77107	1.16687
2.82688	2.77569	2.58187	2.77119	1.16877
2.85988	2.76793	2.58299	2.77104	1.17075
2.89288	2.76089	2.58399	2.77075	1.17279
2.92588	2.75467	2.5849	2.77049	1.17489
2.95888	2.74934	2.58575	2.77041	1.17703
2.99188	2.74497	2.58657	2.77072	1.17921
3.02489	2.74159	2.58739	2.77163	1.18143
3.05789	2.73918	2.58824	2.77336	1.18371
3.09089	2.73771	2.58914	2.77614	1.18603
3.12389	2.73709	2.59012	2.78022	1.18842
3.15689	2.73719	2.59121	2.78583	1.19089
3.18989	2.73782	2.59244	2.79317	1.19345
3.2229	2.73877	2.59382	2.80243	1.19612
3.2559	2.73977	2.5954	2.81375	1.19893
3.2889	2.74054	2.59718	2.82723	1.20189
3.3219	2.74076	2.5992	2.8429	1.20504
3.3549	2.74013	2.60148	2.86073	1.2084
3.38791	2.73836	2.60404	2.88062	1.21202
3.42091	2.73519	2.60691	2.90243	1.21593
3.45391	2.73043	2.61011	2.92595	1.22018
3.48691	2.72394	2.61366	2.95096	1.22482
3.51991	2.71567	2.61759	2.9772	1.2299
3.55291	2.70564	2.6219	3.00447	1.23549
3.58592	2.69397	2.62661	3.03259	1.24166
3.61892	2.68084	2.63174	3.06145	1.24849
3.65192	2.66644	2.6373	3.09107	1.25607
3.68492	2.65102	2.64327	3.12157	1.26449
3.71792	2.63477	2.64966	3.15321	1.27387
3.75093	2.61781	2.65645	3.1864	1.28431
3.78393	2.60014	2.66361	3.22166	1.29595
3.81693	2.58157	2.6711	3.2596	1.30894
3.84993	2.56172	2.67885	3.30092	1.32341
3.88293	2.53992	2.68677	3.34628	1.33954
3.91593	2.51526	2.69478	3.39629	1.3575
3.94894	2.48652	2.70271	3.45138	1.37746
3.98194	2.45223	2.71041	3.51174	1.3996
4.01494	2.41072	2.71766	3.57723	1.4241
4.04794	2.36018	2.7242	3.64726	1.45114
4.08094	2.29876	2.72975	3.72077	1.48088
4.11394	2.22475	2.73394	3.79614	1.51345
4.14695	2.13666	2.73638	3.87122	1.54895
4.17995	2.03347	2.73662	3.9434	1.58745
4.21295	1.91472	2.73414	4.00963	1.62895
4.24595	1.78066	2.72841	4.06667	1.67338
4.27895	1.63235	2.71885	4.11118	1.72057
4.31196	1.47168	2.70484	4.14005	1.77026
4.34496	1.30129	2.68579	4.15055	1.82208
4.37796	1.1245	2.6611	4.14059	1.87554
4.41096	0.945095	2.63022	4.10886	1.93
4.44396	0.76709	2.5927	4.055	1.9847
4.47696	0.594484	2.54814	3.97953	2.03878
4.50997	0.431003	2.49631	3.88392	2.09125
4.54297	0.279879	2.43713	3.77035	2.14103
4.57597	0.143686	2.3707	3.64162	2.187
4.60897	0.0242424	2.29733	3.50087	2.22802
4.64197	-0.077415	2.21753	3.35142	2.26297
4.67498	-0.160995	2.13204	3.19652	2.2908
4.70798	-0.226862	2.04177	3.03919	2.31057
4.74098	-0.275911	1.94784	2.88211	2.32151
4.77398	-0.309433	1.85148	2.72754	2.32303
4.80698	-0.328971	1.75404	2.57728	2.31479
4.83998	-0.336199	1.65692	2.43268	2.29665
4.87299	-0.332811	1.56152	2.29467	2.26876
4.90599	-0.320448	1.46919	2.16383	2.2315
4.93899	-0.300635	1.38116	2.04044	2.18547
4.97199	-0.274751	1.29854	1.92453	2.13147
5.00499	-0.244009	1.22226	1.81597	2.07045
5.038	-0.209459	1.15304	1.71449	2.00348
5.071	-0.171989	1.0914	1.61975	1.93172
5.104	-0.132342	1.03763	1.53134	1.85633
5.137	-0.0911314	0.99185	1.44886	1.77845
5.17	-0.0488562	0.953958	1.37187	1.69919
5.203	-0.00591956	0.92371	1.29996	1.61955
5.23601	0.0373561	0.900721	1.23275	1.54044
5.26901	0.0807154	0.884507	1.16985	1.46264
5.30201	0.123958	0.874508	1.11093	1.3868
5.33501	0.166928	0.870119	1.05566	1.31345

[truncated: 25 more sheets: Fig. 3e, Fig. 3f, Fig. 4c, SI Fig. 1, SI Fig. 3b, SI Fig. 3c, SI Fig. 3d, SI Fig. 4, SI Fig. 5, SI Fig. 6, SI Fig. 7b, SI Fig. 8, SI Fig.11, SI Fig.12, SI Fig.13a, SI Fig.13b, SI Fig.15, SI Fig.16b, SI Fig.16c, SI Fig.16d …]
